# Supplementary material for: Targeting VPS4 elicits STING-driven anti-tumor immunity to suppress rhabdomyosarcoma growth
Source: Oncogene. 2026 Apr 24;45(23):2211–24. doi: 10.1038/s41388-026-03800-1 (PMC13246437; doi:10.1038/s41388-026-03800-1)
Supplement: Supplementary file 2 — SUPPLEMENTARY TABLES [file 41388_2026_3800_MOESM2_ESM.xlsx]

## Sheet: Table S1
Table S1. Raw gene counts
gene_id	KMR19_DN-VPS4_Dox_1	KMR19_DN-VPS4_Dox_2	KMR19_DN-VPS4_Dox_3	KMR19_GFP_Dox_1	KMR19_GFP_Dox_2	KMR19_GFP_Dox_3	KMR46_DN-VPS4_Dox_1	KMR46_DN-VPS4_Dox_2	KMR46_DN-VPS4_Dox_3	KMR46_GFP_Dox_1	KMR46_GFP_Dox_2	KMR46_GFP_Dox_3	KMR46_DN-VPS4_WT_Vehicle_1	KMR46_DN-VPS4_WT_Vehicle_2	KMR46_DN-VPS4_WT_Vehicle_3	KMR46_DN-VPS4_IRF3-KO_Vehicle_1	KMR46_DN-VPS4_IRF3-KO_Vehicle_2	KMR46_DN-VPS4_IRF3-KO_Vehicle_3	KMR46_DN-VPS4_STING1-KO_Vehicle_1	KMR46_DN-VPS4_STING1-KO_Vehicle_2	KMR46_DN-VPS4_STING1-KO_Vehicle_3	KMR46_DN-VPS4_WT_Dox_1	KMR46_DN-VPS4_WT_Dox_2	KMR46_DN-VPS4_WT_Dox_3	KMR46_DN-VPS4_IRF3-KO_Dox_1	KMR46_DN-VPS4_IRF3-KO_Dox_2	KMR46_DN-VPS4_IRF3-KO_Dox_3	KMR46_DN-VPS4_STING1-KO_Dox_1	KMR46_DN-VPS4_STING1-KO_Dox_2	KMR46_DN-VPS4_STING1-KO_Dox_3
ENSMUSG00000119584	409835	403218	464245	514582	492411	360514	463307	311133	417562	428151	337950	412479	162512	188624	315722	183587	287644	276045	243586	413297	291690	303841	393072	313051	326651	315998	410402	236104	328507	351834
ENSMUSG00000037742	339097	394006	377682	319931	335285	348945	375760	378864	380169	271427	292594	293431	245486	286881	258510	289790	300357	305796	315700	294485	301864	302080	350014	372388	344559	381862	351111	341126	346898	352567
ENSMUSG00000023944	93921	95563	96133	104569	109477	107521	142382	134225	130181	136602	140432	143250	139562	143620	108672	143572	140763	136962	133967	128531	124108	146443	150271	153342	140422	140048	134488	113356	113081	114077
ENSMUSG00000067274	109839	126333	125304	101410	101202	106031	142081	139179	141728	113077	119567	122947	98987	117865	119263	108355	112923	115304	118499	111444	121895	114443	126272	139858	116304	135578	127440	123510	126494	129919
ENSMUSG00000068220	100644	107212	115664	94811	87781	97612	122641	125866	133944	95825	101311	103348	92429	108944	107700	107199	108475	102018	112260	104328	123124	96201	92318	113438	96700	118325	116968	113004	115788	123352
ENSMUSG00000015656	103680	107273	108089	104114	109707	105466	106012	101218	99380	94443	98328	103269	96443	109029	90387	112152	114479	114993	111449	106693	104088	111667	118750	122446	109746	109639	104982	96790	92016	92883
ENSMUSG00000093674	100344	117126	131006	63153	61475	69688	135590	140265	159083	62323	63552	67398	62546	81804	123983	73747	84260	87608	100189	89303	113232	75966	80675	106483	88761	124159	108031	129280	128734	154696
ENSMUSG00000032518	124724	130780	127253	111121	107753	113392	83878	74800	73023	57348	59911	64200	59872	65924	60424	63023	65941	63368	66311	60189	64642	66096	68033	73969	67564	74077	69353	65856	65281	65307
ENSMUSG00000044533	51099	55688	56966	59159	54611	57381	86602	81013	83751	78440	79455	83626	79120	77904	67227	78033	83139	75311	78541	73522	82655	78744	68809	80378	76729	82521	82855	75258	73789	80312
ENSMUSG00000060126	77164	85754	81586	62506	62219	65771	98549	90124	93595	62091	64909	66793	62658	74472	70842	60941	61421	62985	65858	60688	64476	78309	85811	93898	71648	79879	74952	71317	70035	73359
ENSMUSG00000026728	46710	45351	46840	69078	73538	62712	62058	59724	56338	65931	67330	67739	81203	67311	53257	81536	76777	70315	67723	67436	66653	71252	65469	64096	66127	63652	62222	53360	53919	56383
ENSMUSG00000071866	87603	91203	91343	63780	69818	52414	80511	79401	86307	58103	54107	60331	53230	58537	83164	62698	66444	66233	70505	45941	53157	51418	63378	70682	66855	57768	70672	79080	82704	71240
ENSMUSG00000057113	60808	60355	64234	57587	57445	55610	78260	75978	79842	60553	64340	65686	62991	70423	72244	68482	66970	69259	75915	69170	72528	67910	67650	78248	67848	79835	71329	72868	70428	72754
ENSMUSG00000020372	72753	81789	80499	66531	65396	70504	79714	72707	76211	59606	62249	64959	54675	62767	58376	56855	58304	57308	60279	54738	58357	61318	67836	76355	58489	68710	64955	65827	60627	63743
ENSMUSG00000030744	78868	96226	94694	59192	60537	66436	82215	80571	90283	50555	51046	55855	41690	52855	66537	52809	58300	61217	68226	62493	70381	49669	60409	70057	59386	78444	69453	80624	84859	87399
ENSMUSG00000024608	69162	85759	85651	55698	53850	61564	84953	83734	94240	49816	53171	54768	42883	54184	70713	53936	60710	62041	66340	58333	69335	51239	58005	68482	60852	80455	74129	79147	79643	87362
ENSMUSG00000063524	48469	49370	50352	66679	69552	62640	57306	54626	54985	56806	58805	59254	61612	53005	42574	56645	56151	51066	47579	46686	47851	59893	52796	54868	53787	52902	53372	42694	42869	44649
ENSMUSG00000038900	46717	50689	57069	34185	31970	36099	82944	79797	94131	54914	57861	61923	52821	63498	90137	52850	58500	57039	66658	62887	77408	58191	56535	74718	56077	73855	70372	83114	80696	87800
ENSMUSG00000028081	64058	66303	68972	54760	52293	56805	64348	60980	66715	46578	48884	50130	45363	53657	61050	49762	53117	53925	59744	54979	63600	50191	51775	60656	51415	61405	58009	62042	60737	64953
ENSMUSG00000060036	53171	58268	54773	53960	52251	54797	62157	56615	57015	50037	50178	52111	46286	53104	44842	50467	52654	51658	52917	48732	49036	52820	60719	64200	53462	58956	54880	50500	49843	50360
ENSMUSG00000001025	43769	43670	49811	60092	50369	60030	55379	50714	55481	44313	43955	47615	43606	55324	60665	44596	49456	47215	55791	46085	58759	41147	33371	51664	41597	49217	51007	52293	47733	54041
ENSMUSG00000008668	48589	57299	58949	38526	35276	43064	69214	68213	73211	45192	47217	48937	39278	50702	54454	44943	48881	49976	56498	49282	55602	45791	49918	63235	49809	65259	60639	65747	65025	71227
ENSMUSG00000058558	55884	63837	62911	40613	39081	42832	66422	64781	68430	43117	45128	47863	38260	48917	62055	40342	43970	46496	51569	44476	49586	46039	53696	62339	45675	57846	52617	56215	58749	58977
ENSMUSG00000021270	32172	30806	31693	35956	37864	34521	55213	51896	51999	54233	57414	55074	55816	57427	44903	54377	53274	53426	50262	48988	47472	65679	69350	65751	57679	55891	52410	45457	42777	44580
ENSMUSG00000032294	39844	41996	42592	54228	58149	53031	46751	46858	45528	46069	47646	48540	43121	39979	32930	46195	46485	44688	43143	43644	44109	44066	42664	43097	46120	46874	48058	37923	40069	41512
ENSMUSG00000078812	37960	40798	41078	40913	39269	39025	53094	52010	51766	50515	51893	52708	47466	50774	45862	49875	51174	49304	51836	47605	50187	51195	50010	55236	50045	54752	50453	49001	49258	49521
ENSMUSG00000047675	48281	52955	53176	39885	35446	40045	65056	61344	65547	43802	44766	49321	39499	47902	56446	43581	47443	48348	54496	48706	56707	44602	49241	55912	45191	56549	54011	55675	56337	61305
ENSMUSG00000003970	38940	41444	41853	39253	37365	40017	55746	54169	52627	46493	48562	51887	43441	49314	46012	50093	52257	50095	53762	50658	55159	47157	47068	54686	49724	55019	53921	51713	52966	54455
ENSMUSG00000029304	71210	75243	77295	74635	73410	71058	25382	23512	24915	24938	25409	25765	24340	26288	25674	24283	23957	23265	26025	23666	25607	23801	21338	24277	21959	23276	22918	21144	19573	21042
ENSMUSG00000025393	48180	50168	50981	51990	51818	51638	46460	43177	44628	39567	40059	40986	41061	42156	35490	43645	44566	43082	41884	40115	41445	42238	41726	45756	43099	44520	44152	38174	38572	39999
ENSMUSG00000025290	49858	55391	59423	33379	31243	35483	67105	65206	79761	35726	37677	40337	35902	46396	68567	38043	39987	44194	51793	44465	54981	41750	44878	59855	42980	57783	51962	63276	66296	73361
ENSMUSG00000057841	39830	44789	45718	29559	27351	30579	63393	61662	67850	39267	39286	41698	35371	43930	59587	42365	46015	48085	54808	47595	58364	41236	46667	53508	44840	58813	53283	62820	63758	68539
ENSMUSG00000006333	47577	55593	57604	40298	37965	43368	54687	54490	58064	34294	35576	38203	31890	39417	46922	37948	41762	42623	47382	42673	51377	37256	38575	47157	43106	53017	50342	53668	57944	59888
ENSMUSG00000029580	26510	26126	27259	43220	46610	36047	31323	31744	30382	42631	42923	43891	48325	38633	30620	46355	42010	40576	36950	39769	37385	41299	41542	37159	34113	33294	32136	27594	30232	31757
ENSMUSG00000026238	36014	37682	37755	36741	37395	35948	46703	46607	52540	42933	41003	43041	42107	44062	44647	45240	43677	43023	45401	45383	46776	43240	44239	50138	43862	47304	44723	43537	43768	44788
ENSMUSG00000029430	44467	51080	52813	34548	32858	36153	53852	54338	59930	38442	41466	42604	33114	42904	52119	37947	41011	43686	48102	43987	50429	38142	44074	49279	40979	51210	46450	52758	55067	56333
ENSMUSG00000007892	43259	44578	50253	42914	36153	40811	49703	44917	52487	35168	35274	38960	36332	40380	43796	38023	43830	38241	44239	38552	51145	37725	32086	41591	37007	44671	46374	45177	42294	50783
ENSMUSG00000043716	39284	40319	40460	37067	35021	38018	50301	45174	45511	41094	41411	42717	39762	43977	36308	41482	42039	40971	42289	38284	39076	44790	43559	48533	41812	45993	44334	41037	37532	39051
ENSMUSG00000000740	35208	39678	41656	31649	29694	31131	52196	51116	54434	39495	41380	43120	38094	42275	48388	40321	42674	41445	46167	43704	52200	40306	42304	47778	39725	46923	45306	46735	49525	52302
ENSMUSG00000017404	36807	41208	41661	30733	29828	32535	55125	50907	54877	35295	37474	37418	35715	42833	46916	38336	41743	41824	44559	39883	44499	40940	43211	52066	42311	50877	48600	48349	46253	48824
ENSMUSG00000032399	38724	38748	39878	43156	42175	41118	39993	37406	38564	34592	35644	36459	35606	34533	29097	37992	37601	35325	35628	33968	35063	37722	35878	37954	37607	39351	37590	33521	31826	33653
ENSMUSG00000063229	35277	35551	36029	43944	44722	41013	44375	39587	38759	36516	35967	36670	36843	34291	27571	34701	34611	32063	30617	29655	29516	41521	40291	40568	37938	37321	37728	30741	30224	32619
ENSMUSG00000059796	30739	30735	32000	31582	32948	32007	42650	40240	39728	38017	39151	41071	39560	41061	33905	41407	40842	39653	39531	37553	37338	43419	43686	46926	41852	43720	41736	36714	35667	35273
ENSMUSG00000025428	36055	38687	38934	46668	45046	44689	32870	32550	32480	34373	35643	36078	30463	30778	26291	33982	34676	34087	31268	30953	32410	30305	30743	30737	31600	32572	32844	26564	26409	27457
ENSMUSG00000028639	27844	30309	28210	29614	31291	30247	41253	41828	41401	38025	38361	38523	37782	34744	30327	40339	38723	38140	37379	38054	37035	40116	42931	42792	39241	41518	38598	34074	34972	34754
ENSMUSG00000024659	57897	62010	63855	57963	57304	59925	26642	24525	26416	20351	21017	21598	20828	24954	24438	20579	21112	21517	22995	20916	21577	23752	24595	28659	22887	26529	24716	23235	23176	23618
ENSMUSG00000024661	18101	17443	17467	19594	20917	19099	41351	38171	38256	34694	36438	37813	41840	42366	37635	45895	43422	40917	41589	39129	41040	42030	36050	40936	41743	44140	42058	40641	36185	38216
ENSMUSG00000071644	26744	27969	28095	29354	29236	28209	40541	37301	37363	35543	35582	36708	37926	36899	31524	36350	36040	34807	33965	33049	33599	40251	39468	40013	34822	35983	35595	31422	32165	33561
ENSMUSG00000034994	29492	29868	30279	32041	34102	29298	38028	38784	36945	30833	29911	30796	38413	30461	26489	36032	34780	33379	30516	31814	32842	37260	35918	32830	34932	33252	32848	26799	31318	33243
ENSMUSG00000018593	48113	47598	51104	70801	71208	65140	17954	17724	17161	19847	19997	20176	24051	22745	17942	18593	17425	16598	15972	15618	15640	22011	20833	20821	15294	14700	15112	12381	12256	12850
ENSMUSG00000028495	30889	33135	30923	25667	25037	25974	46507	43392	46538	31737	32268	33134	32478	36695	42176	34744	36670	35601	38727	35199	39016	35486	35223	41309	35844	41053	38473	42124	40560	40184
ENSMUSG00000062070	33979	35542	34401	39486	39759	39163	45143	39219	38562	28523	28980	28452	28285	30551	23866	29013	29433	29053	27867	24699	23298	35898	39827	40539	36543	36825	35153	29299	28562	28901
ENSMUSG00000020849	30867	32207	33806	29578	29687	30189	36920	36758	38640	33553	35221	36583	29309	34911	35646	33154	33842	35884	36870	34778	38027	31855	34273	37085	33352	37707	35530	34566	34944	36832
ENSMUSG00000020460	32845	46156	50535	32383	23948	34499	42161	36808	53150	23110	25632	17774	26348	36149	53773	25588	21421	27338	42253	35223	45814	22219	32942	40773	24105	39996	39642	43121	43445	55188
ENSMUSG00000046364	39029	44222	43372	30775	28347	33217	38942	40162	42635	26241	27445	27694	24393	29229	38305	29455	31005	32293	36073	31499	40184	28039	26661	34828	30753	38627	36506	38428	40023	44728
ENSMUSG00000061477	32070	35725	36095	26244	26397	27781	43127	38899	45289	33509	34185	37824	28540	32556	38889	28890	31090	30247	35625	31389	34802	30324	30602	41151	30184	39609	35901	39682	33818	36832
ENSMUSG00000079523	34659	37809	38610	23018	24052	26235	38059	38149	42710	28541	30016	30176	28348	32171	36484	34649	35450	34191	38182	37659	40762	29704	27562	37524	35682	43115	39116	41997	42319	43603
ENSMUSG00000062825	23910	22979	25895	38684	40680	35753	21846	22063	22002	26602	28771	28904	36041	29307	22074	35325	33598	29983	28477	29121	28811	28931	25468	25770	26209	24960	24068	22081	21194	22556
ENSMUSG00000029614	30263	33253	31326	27324	27600	27844	36514	34404	35508	30329	33253	33422	30413	34131	35970	29990	31356	31375	30750	30566	33120	31745	33523	36508	29219	34592	31889	32188	29780	31738
ENSMUSG00000047215	37120	40902	45405	28932	26366	31072	41121	37918	44460	27456	30042	31894	24125	31986	34865	26616	28526	30447	33911	28288	33461	28551	28881	38292	29453	36219	35216	39014	36661	41761
ENSMUSG00000062328	29596	44680	47270	21057	27977	29826	42805	43932	46718	19994	27978	25707	25846	29037	44086	22833	24513	31397	28590	28266	42166	19804	29302	35919	29375	31117	42688	43503	49468	56100
ENSMUSG00000026864	31019	31822	32705	31651	31366	31862	34813	32407	31139	30205	31309	31722	30030	33707	26659	29257	30499	30119	30255	28602	27217	36639	37564	40156	35046	35545	34468	30123	28317	28916
ENSMUSG00000063457	32993	36035	36792	27311	25720	27362	41357	39624	43815	26233	26239	27790	27102	30654	35440	29143	31143	30533	33454	31104	36588	29510	28642	35413	29598	35689	33373	35744	36779	39430
ENSMUSG00000001525	24115	23848	24592	29969	30459	27468	29241	27624	26978	32967	33428	34371	38733	32422	25890	31419	29748	28123	27213	27174	27310	34052	31727	30366	26384	26680	26132	22486	22614	23489
ENSMUSG00000037805	34740	40681	40479	27053	26986	28967	40767	40609	42083	23734	25754	26183	23043	28461	36440	26919	28778	29897	33444	30162	34460	27995	33188	36490	30159	38081	32727	37583	38625	39833
ENSMUSG00000025967	29063	35227	34766	24686	23146	27087	41395	40239	45942	25871	27593	29214	24926	30649	39053	28000	29677	32101	36240	33044	38896	28918	32702	37633	30761	37247	35847	40260	42035	44958
ENSMUSG00000060938	30428	31392	34461	22401	20365	22917	42268	40488	45609	28188	29858	29934	25265	31630	40601	28492	31215	30471	35558	31266	39230	28866	30048	36759	29416	36775	35644	40631	38470	42216
ENSMUSG00000025130	29580	30107	30398	33978	34659	34929	30416	28181	27936	28765	28986	30516	27968	30508	24624	29020	28700	27950	28159	26271	25242	30922	33602	34260	30242	31562	29759	26515	24928	24960
ENSMUSG00000028234	30486	29996	32881	25397	22811	24671	39336	34892	38167	24883	26790	27626	28638	32663	38309	28265	31002	28416	32664	28338	32859	30562	29469	35144	27545	34446	32509	33067	31229	34642
ENSMUSG00000005610	25991	24452	25261	30855	32207	28046	27635	25971	25483	26996	27516	26249	31867	28679	22123	31373	29951	29287	28540	28471	25969	32455	34594	31027	31656	29466	28863	23652	23088	24398
ENSMUSG00000049517	33620	36464	37135	24915	22991	24402	38177	38197	42133	23080	23902	24702	25480	29749	41326	25440	26599	28180	31268	28139	35911	28912	30225	34998	27189	35132	31375	33999	37949	41220
ENSMUSG00000012848	34967	39593	39322	30038	27724	30486	36008	34054	35817	22715	24650	25814	22701	25835	29528	25875	27836	27760	29616	27522	32109	25073	26842	30500	26609	32394	31754	31816	31241	34340
ENSMUSG00000059291	28867	32913	32592	24572	22757	24810	35294	33768	37717	26816	28164	29332	22689	27820	32761	28714	31194	31854	34463	31351	36564	25187	26810	31523	29767	36114	33852	35120	35757	38658
ENSMUSG00000009927	37243	41652	43500	26900	25508	29472	37450	36430	40416	20988	22581	23568	19950	25346	37120	23268	25954	27350	32172	27152	33329	23488	23869	31223	26323	34535	31958	36731	36839	40484
ENSMUSG00000021546	28044	29185	29871	26137	25292	25460	30232	29458	32479	23082	25185	25331	24357	27632	30847	27238	27412	28806	31292	28946	32259	26213	27209	30858	27199	31233	29832	29193	29560	29873
ENSMUSG00000030057	26922	29818	31064	23338	22164	24563	31866	31094	33904	23157	24952	25554	22945	28968	30125	29027	31093	32712	35009	30682	34612	24981	30788	32647	28415	34483	31693	33741	34005	36222
ENSMUSG00000031799	22234	22700	23733	26643	27518	26488	29347	28122	28986	23732	25765	25731	24381	26825	24482	28745	29275	29333	29955	28464	28897	28063	28358	31677	29982	33038	30878	29677	28206	29129
ENSMUSG00000029447	24479	26356	26048	23700	24093	24373	30245	29064	29509	25889	27860	28756	24643	29598	27972	27943	28499	30432	31496	28292	29239	27532	32683	33069	28725	32910	29633	28235	27497	27600
ENSMUSG00000001416	25906	27576	28131	28083	26526	28948	28026	26260	26092	24285	25704	26402	23693	26930	22015	26497	27613	27306	28169	25677	26216	26429	28280	30850	26500	27698	27829	24572	24310	24471
ENSMUSG00000062006	34402	38079	38926	23514	21968	23955	32644	32950	36433	18585	19535	20888	17782	23764	35253	21190	23708	25187	28972	25925	32397	21456	23162	29852	24161	32224	29635	34438	37345	40250
ENSMUSG00000037894	33538	37956	35248	26858	26994	28408	26522	25720	27458	19745	20783	22039	20179	23865	29009	22079	24076	24277	27685	24480	27362	20630	23183	26578	22517	29201	26158	28108	28372	29357
ENSMUSG00000022283	16146	16102	16251	20930	22425	18841	23959	25271	25516	26017	25999	25690	30022	23114	18848	31326	27483	27868	25102	25967	25016	26123	25639	23554	26241	24865	23976	21149	23228	24896
ENSMUSG00000008682	27990	28260	30260	23967	22954	24347	29309	28078	31213	19207	20841	21363	21776	25197	31402	24668	26169	26499	29275	26657	31968	23068	21432	26833	24593	30148	28610	31211	30506	32559
ENSMUSG00000062997	22885	27840	27502	16385	15951	17520	36954	37476	43291	22771	24623	24359	19121	26079	36463	23858	25981	27183	32556	28472	34574	23840	25329	33381	27433	37994	32863	39253	43286	44865
ENSMUSG00000001175	13654	14739	15226	18093	18968	17720	28234	27182	28808	29957	30531	31727	29546	29781	28752	28626	28266	28516	29043	27920	29608	28122	29618	30139	26153	27641	26398	24567	24576	25163
ENSMUSG00000028691	25204	27048	29558	19014	18610	20043	34165	31850	36802	21721	23469	24486	21705	25587	32279	24637	25696	26081	29354	25660	30203	25582	23805	29876	26810	32590	32379	33344	31865	34670
ENSMUSG00000037563	31752	35511	34457	23708	21735	25037	32261	30245	32420	19705	20515	21506	19365	23575	29136	22741	24099	24152	26767	23514	28404	21681	22898	28082	22608	28706	26742	29671	29273	31481
ENSMUSG00000021996	22304	23227	24522	16841	16729	16320	38563	36827	38921	23508	24503	25160	26198	30699	30528	21434	22447	22804	25141	21948	23110	36127	37322	41227	31053	34746	34034	32766	30905	32854
ENSMUSG00000027248	19950	19877	21091	21858	22134	21582	26065	25185	26139	25919	27291	27135	23852	26830	24535	26271	26138	26510	27975	26334	26334	26212	25732	28922	27267	28524	27906	25477	24770	25368
ENSMUSG00000024359	22812	21869	22660	27034	27009	25043	26455	25399	25144	23005	22738	23018	23779	20630	16987	23895	23574	22476	20360	20600	20343	28311	26764	25867	27918	25617	25818	19517	21078	23193
ENSMUSG00000059070	27718	30593	29556	25819	24028	25828	27021	26279	26985	21313	21940	23327	19589	21782	22707	23985	24979	24956	26733	25285	28233	20956	20737	25149	23839	28678	26427	27184	27200	28266
ENSMUSG00000056201	17675	16618	16974	23790	23789	21817	23538	22906	22693	24691	24914	26027	29217	26095	19794	28058	27159	24658	23129	22722	23022	26536	21918	24503	25064	24411	24070	19877	19664	20559
ENSMUSG00000031320	23468	24244	24569	26701	25626	26176	26930	25363	25768	23121	23649	24987	22020	22156	20487	23285	23147	22199	23000	21079	22993	22628	19388	22995	22100	23396	23752	21267	20608	22115
ENSMUSG00000039001	23428	22882	28526	18382	15464	19408	35398	30443	38085	21324	23692	24636	20643	26758	34776	21078	25387	24771	27784	24323	31848	24089	19535	30326	25256	32856	31718	34266	28245	37277
ENSMUSG00000038274	22108	24841	25465	17991	16584	18237	36079	35611	38111	21796	22614	23370	21087	25380	28632	21985	24394	24281	26184	23292	27783	24730	27215	32235	24585	31777	28763	31713	30621	33290
ENSMUSG00000040952	31802	33334	36654	24059	21718	24776	29296	26659	30176	18752	18955	20458	17787	21585	26988	19899	22181	22103	22749	21457	26061	19763	19259	24443	21016	25163	24901	25657	25327	28261
ENSMUSG00000041959	25745	26270	26826	21847	20821	22298	27466	25785	28279	18019	19277	20551	19163	24045	30897	22003	23758	23970	26889	23890	28249	20282	19792	25635	22655	27864	25455	27776	28012	29975
ENSMUSG00000024640	20804	22624	20473	21737	22819	23396	32751	29294	28466	24111	26250	26124	23096	25541	21081	19488	19947	20243	20831	19090	17638	26433	32875	32095	23259	25524	22781	22524	21105	20655
ENSMUSG00000003814	16492	16357	16773	20783	20822	19924	22724	21979	20821	23318	24458	25297	24203	25432	20549	28213	27237	26925	27184	25405	26000	24916	23877	25708	26848	27499	26992	23462	24054	23388
ENSMUSG00000061315	27702	29122	30501	20342	20089	21618	30701	29578	32029	17460	17993	19263	18507	22783	25921	21381	23019	23162	25361	23183	26355	21724	23325	28488	22794	28209	26155	28477	27211	28771
ENSMUSG00000023004	16530	16935	16599	22624	22596	21662	20871	18651	18650	23578	24661	24535	26990	25397	19532	25882	25448	25567	22398	22181	20338	22656	22185	22839	21612	20418	20856	16812	15684	17337
ENSMUSG00000018293	17233	16398	16537	21526	21279	18361	22453	20923	20609	24560	24143	25328	26349	24216	20407	23839	23892	21880	21659	21410	21557	23159	20659	22416	19880	20962	20064	17854	17887	18323
ENSMUSG00000032366	21512	22056	21989	28576	29291	27073	16174	16562	16612	20006	19663	19973	20894	21531	17584	22544	22639	22342	21966	21551	22145	18326	18627	18401	17582	17799	17301	15423	15928	16337
ENSMUSG00000063316	23228	25813	25168	16115	15661	16605	28615	30811	33642	19599	20651	22360	17932	23950	31103	22024	22706	25738	28721	25420	29954	21411	23209	28070	23579	29876	27888	31111	33143	33279
ENSMUSG00000032231	20614	19946	21318	32815	32858	31940	19373	17775	17010	19126	19410	20001	19335	18831	14150	20316	20019	18277	18087	16946	17732	19977	16857	19203	20558	19939	20003	15840	15927	17085
ENSMUSG00000016559	27502	27238	27933	22923	21607	21838	20854	20154	20984	19575	20223	20738	21644	23648	23073	20970	20802	21269	22447	21047	22346	21255	19849	23472	20209	22317	21238	20018	19596	20481
ENSMUSG00000073702	25172	25823	28128	18361	17777	18394	28773	26719	29988	19484	19877	22259	19996	22446	28174	20834	22750	21670	24887	21593	26208	21521	19195	25562	21821	27614	25849	26156	25731	28005
ENSMUSG00000070436	26353	26941	26899	35012	36102	34083	16104	15011	14980	19956	19747	19943	17457	16763	13523	16086	15851	15182	14891	15199	14922	18294	17373	18370	14862	14948	14925	13035	12463	12500
ENSMUSG00000058799	19050	19344	20065	19853	19281	19798	26991	24293	26142	19488	21036	20640	22666	25318	23124	24543	24067	24894	24823	23268	23825	24410	24568	26827	24326	25869	24489	22253	21749	22746
ENSMUSG00000046330	22575	22834	25669	20379	18526	20771	26809	26158	28985	19735	20611	22067	18899	21338	25028	20081	22339	21654	23500	20612	26860	20009	16599	23432	20221	25103	26527	28036	21392	28898
ENSMUSG00000023456	15008	15566	15673	20872	20212	19562	27129	26042	27262	23960	24029	25204	21511	21404	18052	22117	23184	20973	20670	20193	20656	23400	20970	23285	23053	23432	24068	19657	20271	22104
ENSMUSG00000054766	16657	17664	17312	20018	20825	18955	21311	21118	22155	23060	23211	24015	20250	21384	19549	25758	25291	27226	26536	25130	26376	20743	24075	22684	23853	25623	23510	22352	23406	23870
ENSMUSG00000030695	21790	21730	22221	27407	28136	25976	20801	18804	17592	19865	19781	20374	21552	18187	12379	18849	18324	15963	14940	14538	14168	22656	19213	20759	19726	18738	18298	14746	14456	15044
ENSMUSG00000012405	21777	24074	24006	18973	18389	19957	25333	24484	27560	19410	21135	20827	20830	22587	25586	20030	21505	20418	22325	20606	23703	21462	20718	24759	21081	23581	22513	23501	23006	24071
ENSMUSG00000037072	27327	31444	31796	24737	24017	26272	23880	23908	27562	15501	17110	17590	13906	18616	22530	17049	17904	19725	21986	19176	22250	17309	18152	23029	19950	25343	23089	25976	26710	27893
ENSMUSG00000025794	26612	27771	28223	20259	19094	20408	26089	23939	25608	16484	17356	17945	18589	21440	25576	19369	21563	20766	22469	20388	23269	19777	19744	23170	19189	23108	21951	23186	23426	24361
ENSMUSG00000007739	21717	22458	22410	19893	19419	20087	26035	23260	23720	20651	21355	22063	20413	23294	21576	21437	22440	23138	23781	21803	21490	22802	25908	27039	21893	24697	23111	21680	20068	20556
ENSMUSG00000051223	19966	20900	20785	19795	20155	20120	25188	23888	24154	18963	20375	20221	19129	22431	21312	21817	21494	23245	23731	21675	21654	23067	26979	26897	23815	26002	24110	22136	21666	21768
ENSMUSG00000046711	14688	15008	15530	21055	21926	19790	17982	18445	17474	21882	21921	22020	23574	19094	15351	21781	21227	18453	17897	18747	18222	19508	16922	17838	18309	17402	18092	15087	15864	16637
ENSMUSG00000028936	27156	28958	29902	19605	19061	20307	24569	24369	27913	15155	15987	16462	14858	20057	26276	17532	18953	19028	22990	19265	24027	18068	17070	20931	19883	25210	22493	26251	27957	29231
ENSMUSG00000008683	27737	28859	32100	19366	17327	19105	26215	24735	28929	15017	16246	17223	14935	18379	28772	17462	19998	20057	23160	20520	26556	17052	17658	21808	18406	24483	22622	27278	28171	31749
ENSMUSG00000049775	32254	34330	38838	22969	20142	23676	23688	22515	26962	12768	13510	14383	13103	15881	23659	14428	16325	16762	19644	16596	22266	17702	17293	23056	19070	25543	23556	26951	28925	30496
ENSMUSG00000045128	16613	16758	17423	18346	17196	16826	23560	21447	22727	20499	21365	21842	21713	20632	19485	20198	21937	19503	20968	19441	22448	20121	17830	20677	19108	20891	22682	20255	18667	21658
ENSMUSG00000030208	13683	14712	15333	20969	20965	20597	19791	19090	19881	20522	21399	21077	18639	20588	19156	21279	20489	21149	22518	21368	22045	19666	19217	21140	20874	21963	21080	18665	18665	19759
ENSMUSG00000025203	17303	16316	17700	20113	20747	17677	18314	18735	18614	18776	18799	18229	25982	18795	17168	20253	19153	18048	16672	16985	17437	20411	16717	17342	20331	18168	19261	14989	17458	19529
ENSMUSG00000061983	18710	23032	22879	17083	11144	13036	35803	37705	42711	15865	11886	17867	18596	23835	40336	14792	23408	16444	29591	23450	23230	14970	17297	25601	19506	30523	25928	28737	35286	34142
ENSMUSG00000046434	17807	16523	16397	20105	20425	18108	20761	20116	19721	19719	19086	20075	21996	21326	15695	21774	21323	20898	19658	20079	17989	22923	23092	22767	21863	21460	19946	16579	16316	17133
ENSMUSG00000028367	16867	16340	17571	14434	12560	13525	28376	24580	27663	19355	19444	20316	20149	23124	26509	20778	22564	21553	24120	21493	24812	22493	19309	25709	22502	26985	25993	26565	24885	26332
ENSMUSG00000022234	15738	16626	16554	17868	18449	17410	22709	21302	20474	19530	19730	20284	20726	21678	18263	22132	22721	22604	22216	20496	20181	22247	25347	25241	22110	23000	22100	19432	18854	19018
ENSMUSG00000026234	14182	13124	14883	17292	18298	14714	17454	18360	18189	20361	19238	20262	23786	19481	15157	22618	20964	20897	19090	19543	18352	22804	22070	20809	21446	18956	18412	15700	18197	19698
ENSMUSG00000027940	16908	16714	16820	20206	21594	19850	17876	17896	17437	18962	20070	20389	18305	19597	16738	20140	19917	19948	19928	19034	19361	19926	20835	20747	19526	20275	19068	17067	17039	17521
ENSMUSG00000027800	15888	17183	18079	20306	20927	21792	24777	22946	24776	14543	15043	15407	12651	15612	14882	18681	18860	18770	20055	18558	18318	19311	21691	24213	23742	28392	25498	26154	25167	25167
ENSMUSG00000004980	15549	14172	14489	19465	18793	17240	16192	15043	15716	17276	17042	17377	19753	18307	12647	20670	19741	19112	17837	17130	16066	20277	17309	18576	20242	19075	18490	15203	14693	15766
ENSMUSG00000025980	14798	13176	14582	18882	18276	15971	16571	16316	16348	18019	18125	18649	21807	18624	15103	20014	19853	19135	17869	17793	17915	19771	16570	17375	18507	16711	16597	14209	15222	16340
ENSMUSG00000024740	11381	11564	12076	16692	17553	15458	17054	16735	16312	20009	20329	20397	22235	19480	14660	20174	18872	18098	16686	16486	16120	21429	21114	19919	18507	16854	16962	13237	13637	14592
ENSMUSG00000011752	12624	13485	13515	16654	16708	16153	22047	21195	21345	18976	19524	19300	19161	18527	15318	19077	19977	18268	17318	17329	17454	20869	20068	21669	20125	21139	21507	17313	17305	17862
ENSMUSG00000029761	10805	10552	11089	14072	14739	13146	19372	17953	18228	19439	19555	19297	19597	19680	14319	20203	19018	18933	18104	17579	16341	24273	22959	23324	22994	21825	21946	17708	16990	18010
ENSMUSG00000061787	24526	24580	24857	18563	17357	18515	20421	19113	20029	14520	15171	15865	14303	16860	15990	16431	16917	16454	18041	15491	17127	16208	15860	19216	16845	20570	18777	17823	17388	18625
ENSMUSG00000031328	12602	12510	13649	21322	23302	18476	12296	13253	12238	16683	15748	16342	17120	14023	11951	17308	17879	15900	14225	16319	15574	16591	16174	14684	16826	14184	14467	11710	13717	15074
ENSMUSG00000025351	28656	30077	30938	21082	19544	21554	20954	19107	20623	11347	11908	12819	12336	14373	14663	13313	14246	14987	15143	13349	14883	15835	16943	20104	16909	20382	19087	18896	18280	19496
ENSMUSG00000057863	17664	19865	21213	13354	12660	14421	23582	24140	26981	16363	16849	17815	14647	17764	21597	16039	18211	17961	20964	18730	23086	16589	16058	21769	17300	22854	21571	23969	24331	27866
ENSMUSG00000003429	21744	24142	23191	16950	17479	18609	21190	20886	21828	14261	15312	15505	13587	16341	18262	15573	17222	18370	19183	17940	19225	15692	18239	21053	17686	21433	19197	20653	19555	20900
ENSMUSG00000021282	14105	14729	15825	14461	14438	14084	21529	22051	23205	17512	18719	18720	18360	21443	20005	17895	18086	18984	19676	18294	18629	21591	24418	25469	19634	21754	20588	20068	19327	19741
ENSMUSG00000090841	17189	18527	19895	18079	16673	18418	21120	21886	23588	14399	15074	15778	14808	17954	20489	15973	17447	17417	18903	17181	20797	16776	15135	20156	17119	20867	19800	20689	21903	22919
ENSMUSG00000027828	19363	20238	20962	21729	22156	21335	16615	16339	17301	13610	14336	14585	14318	15006	14703	16414	15910	16497	17231	16154	16462	17073	18288	18572	17639	19753	18784	17123	16226	17219
ENSMUSG00000053398	19098	22118	22133	21029	20886	21692	18421	17353	17268	16192	16785	17112	13476	14863	13525	15021	15593	15349	15741	15209	16021	15310	17020	17718	15138	17025	15810	15430	15199	15352
ENSMUSG00000024360	15145	15678	16147	15503	16492	15329	20097	20276	20672	15965	17034	17401	15146	17460	16061	18344	18556	19445	19018	18195	18793	18343	20713	21253	20762	22401	20791	18346	18492	19076
ENSMUSG00000041841	16514	15874	16691	13827	13140	13645	20466	19291	21373	15420	16563	16964	15641	17795	20498	17183	19139	17934	18907	18373	21246	17539	14067	18735	18837	21310	19586	20781	17240	20432
ENSMUSG00000025362	14672	14251	14659	16870	15930	16042	20084	18233	19981	14767	15094	15853	18929	18000	16474	19122	19286	16583	16713	15647	17317	17738	12737	17297	16692	17811	18080	15653	13684	15756
ENSMUSG00000036371	13182	12903	13194	16278	16675	15079	15782	15599	16003	18789	18732	19325	17794	16560	12800	20020	19547	18932	18660	18408	17882	16874	16676	16868	18332	17821	17530	14999	14886	15812
ENSMUSG00000060743	23354	25740	26371	16551	16086	17569	18853	18272	20808	12840	13969	14388	13058	16947	23133	13422	14445	15672	17101	15634	18237	15182	15785	19089	14858	18442	16630	18741	19661	20616
ENSMUSG00000064351	15284	17289	17781	16135	19698	16565	17927	13090	14701	11944	13386	14085	16762	18189	17742	19614	14297	17346	16467	16272	16941	12436	11302	15678	13875	16092	13420	18065	16592	16039
ENSMUSG00000074656	16588	17696	18227	12189	12999	13103	23462	22962	25615	15691	16384	16893	14256	17436	19964	15465	16344	17841	19094	17883	18193	19299	24146	25433	19245	24024	20961	22824	23002	23089
ENSMUSG00000025809	13737	12599	13959	17356	17654	15459	16784	15233	14848	15396	15078	14959	19155	16446	11917	16366	15609	14727	13246	12930	12296	23524	21790	20500	19238	17227	17139	12815	13081	13962
ENSMUSG00000073676	21028	22533	23747	14340	13839	14947	22483	21832	25170	13429	14442	15398	12742	16856	22553	15089	16889	17763	21113	17440	21993	14762	15386	19650	16320	21477	19443	22527	22711	24871
ENSMUSG00000024966	15751	15251	14965	16395	17519	15904	17431	16010	15287	16921	17052	17281	17683	18826	13431	18335	17969	18009	16922	15705	14674	19023	19405	20322	18121	17448	16446	13751	12986	13155
ENSMUSG00000027712	22897	22563	24622	27639	26740	25806	12041	11377	11289	12642	12596	12696	12150	11175	9009	10916	10825	10147	9938	9758	10286	12606	10141	11493	11231	11128	11420	9108	9219	9642
ENSMUSG00000060636	22332	24715	26767	15320	14191	16762	20932	20863	23236	12090	12564	13442	11004	14555	21288	14254	15636	17159	19692	16722	21749	13049	14000	18214	15661	20508	19021	22471	22628	26277
ENSMUSG00000062647	18479	16665	18722	15293	11599	15979	23057	23692	23090	11785	20813	16177	13300	15638	20419	15937	15321	21457	28096	22085	25478	8700	8988	19260	19046	19166	22290	18687	23119	25012
ENSMUSG00000011179	12690	12786	13406	13233	13467	12624	17917	17733	17165	18394	19384	19542	16695	16412	14289	19641	19851	19766	18813	18664	18775	16625	18157	17058	18597	19572	17978	16677	16400	16857
ENSMUSG00000072235	18536	20154	20464	17366	17389	18171	22937	21165	22176	13539	15404	14848	14204	16972	14645	14282	13655	13923	13564	12684	12406	19964	21391	25111	19127	22195	22382	18862	16481	19099
ENSMUSG00000048076	19588	20290	21035	20870	19358	20003	15818	15751	15399	14213	15164	15555	14012	14737	13521	14826	14937	14451	14685	13997	15316	14826	14451	16166	14795	15778	15577	13631	13697	14244
ENSMUSG00000030007	12946	12682	12928	14029	13745	13037	18207	16515	15600	17247	17586	18260	17699	17252	13128	18992	19406	17838	17883	17427	17183	18595	18224	18289	18701	18523	17646	15386	15370	15601
ENSMUSG00000020048	14077	13317	14371	20028	20822	19592	14675	14124	14011	13872	13954	13377	18604	16628	12288	16136	16120	14886	13800	13306	12561	18217	16209	17214	16088	14645	14544	11526	10911	12037
ENSMUSG00000040385	13931	17289	16768	14778	15085	16005	18865	19140	20902	15724	16820	17448	15039	16670	17651	16556	16785	17736	17486	17540	18850	15325	17320	19013	16061	19117	17059	17479	18548	18599
ENSMUSG00000031818	21565	25186	23860	14775	14325	16050	20920	20214	21611	13217	13801	13952	12120	15412	18793	13814	15594	15557	17124	15387	17804	13600	14897	18685	15299	20163	17985	19409	19677	20564
ENSMUSG00000057236	17405	18860	18868	15050	14947	15204	18941	17583	18197	14610	15589	16195	14192	17040	17174	16006	16548	17258	17799	16051	16543	15625	16924	18403	16653	19404	18569	17449	16560	17121
ENSMUSG00000078578	19188	20534	20542	18085	17795	17293	16661	15310	17075	12805	13756	13789	13617	15086	16543	15116	14963	15412	16637	14913	16055	14730	15491	16972	14778	17409	15887	16570	15913	16522
ENSMUSG00000028063	12167	12729	12825	22291	23693	19451	11145	11965	11163	13949	13507	13503	16166	13193	10989	15597	15262	14649	13164	14030	14473	13117	12556	12169	12996	12176	12088	9890	11233	12097
ENSMUSG00000027405	8173	8328	9019	8085	7977	8192	18150	18043	18943	17315	18642	18928	18532	21771	20602	22128	22638	22855	24380	22929	23891	18505	19405	21967	19729	23073	20840	21123	21024	21094
ENSMUSG00000090862	19080	19542	20609	15053	14402	15404	20164	19008	21182	12494	13145	13870	12231	14512	17595	15390	16033	16786	18350	16191	19617	13262	13163	16953	16101	20049	18342	20036	19743	21730
ENSMUSG00000056758	10276	9265	10946	13249	13651	11114	16906	16488	17069	14906	15030	15244	18470	16121	13370	18749	17859	16668	16187	16449	16003	18944	16475	17061	18819	18009	17331	14960	15397	16562
ENSMUSG00000069682	12871	12452	15563	9147	8837	9924	23379	21922	27284	14312	16170	17152	14986	18447	26743	14798	16894	16950	19026	17367	21630	16970	14520	21063	16733	22119	20947	25480	20359	25215
ENSMUSG00000018770	20479	20981	22999	15669	14333	15215	16307	14527	16687	13964	14230	15186	13360	14855	18668	14531	15178	15053	18230	16131	18693	12502	11988	14656	13338	16173	15386	17671	16806	18280
ENSMUSG00000031633	16825	17048	16544	18278	17169	17935	13803	12528	13066	14090	14552	15334	14508	15744	14584	16745	17140	17180	17209	15625	16681	12996	12840	14107	13808	15590	14662	12887	12677	13045
ENSMUSG00000071415	13722	13489	13580	13246	12281	12696	18135	16918	18438	15370	16136	16189	15095	16418	15653	15106	16312	15565	15994	15178	16311	17003	14251	17525	16124	17139	16795	15998	15061	16609
ENSMUSG00000005802	12116	11989	10883	22760	23592	22131	12891	11779	11227	14301	15153	14301	13904	13795	10387	12134	12007	11832	11935	10743	10101	11954	12777	11892	11126	10294	10359	8331	7491	8239
ENSMUSG00000027566	14394	17185	16698	11306	11309	12272	21461	21430	22365	14841	15715	16026	13078	16549	20308	13779	15675	16538	18415	16219	17714	15316	18218	20513	15895	20522	18523	20760	21113	22120
ENSMUSG00000021477	11310	11336	11940	17474	16813	17347	15628	14310	15303	12581	13091	13605	11294	11311	9002	15288	15429	14622	15017	13657	14972	14943	11948	14779	18618	19240	20561	16912	16783	17710
ENSMUSG00000071172	14776	15975	16186	14839	14402	14925	16542	14499	15663	14297	15335	15457	14005	16428	15132	16026	16473	17195	17144	15740	15945	14305	14920	17107	14347	16833	15283	14911	13535	13832
ENSMUSG00000021660	17287	18690	18663	13954	13817	15078	18828	18095	20165	12094	12917	12757	12645	15504	18732	13283	14409	14704	16065	13955	16394	15084	15664	18679	14418	18080	16259	17242	17714	18323
ENSMUSG00000060147	10234	11248	11332	9513	9264	10136	23778	23184	25511	11991	13357	13445	12424	15590	20163	14567	15718	17549	18618	16699	18979	17073	20590	23085	19055	23861	21828	23645	25374	25952
ENSMUSG00000035242	17290	19357	19618	15382	14294	15856	18362	17142	17910	11930	12573	13363	12916	14839	15655	13424	14822	14210	14755	13736	15011	13243	13866	16052	13473	16343	15661	15591	14382	16104
ENSMUSG00000034024	13452	14123	14047	13797	13980	13802	17283	17064	17145	12994	13792	13914	15499	16210	14517	15699	16047	15808	15655	14877	15748	16722	16995	17615	15670	16800	16223	14109	14142	14871
ENSMUSG00000068823	14253	15309	14623	15631	16408	15863	14989	15437	14587	12878	13623	14049	12841	14350	13522	14224	14140	15113	15046	14662	13875	15102	19591	17912	15717	16139	15112	13522	13610	13746
ENSMUSG00000068039	11252	11324	11296	13229	13198	12769	15897	14420	13990	15120	15073	15383	16137	16196	12883	15544	15367	15043	14556	13652	13755	17143	17343	17001	15772	15298	14687	12819	12308	12919
ENSMUSG00000060373	16037	17233	17042	15182	15511	15615	16128	14874	15421	12941	13567	13757	12363	14739	13339	15231	14976	15918	16468	15574	15014	13878	15132	16497	15032	17359	15974	15215	14894	15292
ENSMUSG00000032216	13398	12888	13752	20727	20998	18239	7917	7838	7762	11905	11960	11838	14190	11095	9026	12201	11587	10662	10096	10410	10523	10689	8694	9345	10125	8676	9163	7709	7962	8983
ENSMUSG00000062933	14533	20022	19839	14811	8445	26130	16109	13644	16594	6703	14018	9104	11035	19683	15897	8919	9106	10034	13332	24148	29109	18008	8770	18839	9539	28948	13881	12063	11617	22943
ENSMUSG00000022285	11442	11081	11962	13137	14221	12349	14453	14321	14331	13395	14185	14297	14399	13903	13040	15893	15322	15282	15120	15050	14940	16100	18035	16733	16530	16498	15760	14068	14179	14687
ENSMUSG00000000563	21006	22636	22483	18229	16766	18036	13323	12039	13010	10824	11172	11735	10388	12336	13704	12187	12850	13369	14322	12711	14061	10845	11222	13023	11787	13860	13064	13622	13296	13676
ENSMUSG00000036752	11567	12930	12926	13131	13641	13529	14072	13477	13655	13485	14268	14764	13410	14898	14621	16788	17258	17119	18271	17628	18543	12383	12906	14059	14243	16384	15101	14947	14998	15051
ENSMUSG00000057322	16241	15835	18045	12432	11215	12124	17124	16510	17327	11525	11663	13073	11583	14087	17569	12409	13458	13613	14793	13632	17054	13346	10716	15141	13165	17247	15361	17272	14480	18242
ENSMUSG00000022312	13813	15553	15066	12145	12891	13529	17714	17118	17801	12555	13208	13809	11394	13928	13234	13891	14239	14486	15331	14571	14517	13561	15636	16996	15229	17343	16341	15783	15552	14982
ENSMUSG00000020914	8774	8301	8954	12556	13845	11944	11242	10652	10156	15630	16175	15946	17135	15907	10994	16849	15523	15662	13587	13762	12057	15310	16186	14644	14303	12905	13073	9652	9764	10351
ENSMUSG00000020368	13998	13410	14259	17814	18963	16989	11240	11006	10977	12777	12702	13321	13087	11907	9105	13015	12058	11963	11390	11372	11001	13592	13659	13240	12960	12135	12191	9699	10143	10510
ENSMUSG00000020571	13584	13904	13868	15875	15213	15876	12705	11745	11970	13201	14062	14252	12858	13501	10345	12026	12129	12138	12566	11446	11006	14466	13374	15237	13285	13550	13555	11635	11058	11246
ENSMUSG00000019505	17565	18841	18853	12176	11193	11110	19477	18219	18929	11460	11116	11798	12656	11734	11826	11165	12153	11291	11595	12508	12895	16929	15084	16492	16357	17824	17199	16590	16565	17982
ENSMUSG00000018583	13386	13689	13659	16018	16404	15436	11387	11279	10691	12676	13045	13168	13784	13798	10744	13861	13790	13386	13384	12390	12592	12874	12858	12848	12178	12073	11920	10319	10099	10394
ENSMUSG00000031167	15936	18286	17580	11949	12274	12808	15990	16405	17988	11082	11815	11997	10419	13311	18422	12283	11975	14387	16235	15505	16454	11713	14083	15475	13094	17042	14594	16921	17504	17833
ENSMUSG00000090733	16110	15834	18480	13196	10638	12786	17626	15898	18387	11370	11260	13062	12100	15571	16699	12354	14513	13266	14534	12747	14945	12914	10015	16338	13580	17071	17239	17255	12943	16570
ENSMUSG00000004897	10881	10601	10806	14578	14637	13145	11829	12252	11817	13473	13412	13790	14294	11981	10933	13487	13117	12508	12230	12325	13007	13281	12073	11836	12543	12153	12388	10531	11015	11423
ENSMUSG00000020458	14946	14808	14536	18594	18623	16822	11629	10995	11385	10620	10344	10602	11973	11487	9545	10768	10969	10682	10269	9935	9838	13369	12389	12854	12325	12295	11749	9950	9770	10689
ENSMUSG00000040681	17961	18047	17810	15980	15852	15878	11357	11207	11339	10739	11042	11597	10344	11898	11920	12625	13014	13078	14018	13268	14104	10066	10757	11513	11609	14182	12330	12804	13107	12935
ENSMUSG00000076432	13288	13694	14004	13309	13016	13261	14311	13581	13863	13520	14971	14544	12360	14250	12309	12880	13137	13225	13729	12423	12294	13908	14689	16345	13679	15872	14783	13370	12392	12846
ENSMUSG00000058546	11730	12077	11080	9600	10320	9988	16134	16364	17820	12843	12714	12754	13424	14971	15239	14414	14477	14119	14513	14334	14585	15061	13157	16179	15216	16825	14887	14785	14295	14320
ENSMUSG00000029064	14743	14114	14284	16219	17179	14996	11870	11699	11346	12174	11956	12289	12123	11108	9425	12644	11894	11941	10743	11375	11232	12624	13281	12535	12349	12161	11870	10247	10031	10479
ENSMUSG00000020267	16139	19109	21070	13116	11674	14107	15252	15562	18627	10600	11183	11956	9265	11883	15833	10981	11554	12227	14302	12688	16213	10461	11021	13854	11394	15301	14158	16798	18454	19904
ENSMUSG00000070348	10022	10056	10249	15634	16685	14132	7854	7928	8119	13997	13960	14056	13668	11333	10053	14142	13114	13170	11805	12770	12749	8893	8497	8317	8576	8024	7535	6713	7263	7647
ENSMUSG00000032959	12197	13247	13770	12813	12226	13232	14573	13758	14143	13658	14344	14944	12552	13850	13516	12047	13020	12394	12874	11431	12530	12861	12810	15444	11780	13935	13851	12802	12082	12966
ENSMUSG00000023905	13471	14863	16084	8831	8338	8944	17122	16511	17868	12224	12776	13366	12347	14650	15339	13504	14324	14443	15542	14260	16118	14476	13450	17531	14615	18055	16483	17083	16931	17762
ENSMUSG00000002602	11322	10359	11321	15272	15788	13501	8878	9411	8676	11543	11169	11240	14109	10934	9431	13332	12807	11923	10629	11541	11857	10518	8711	9046	10019	9259	9618	7908	8540	9270
ENSMUSG00000035530	11728	11666	12072	11474	10338	11209	17258	15478	16299	11154	12493	12705	14550	13791	11206	13093	12658	12129	12197	11600	11794	15858	13160	16805	15052	14944	15581	14089	12526	14105
ENSMUSG00000034892	11476	9104	11741	13557	10323	10754	16011	12835	14609	14673	13893	16735	14851	14594	14156	11340	12335	10549	11888	10052	13082	13671	9666	12634	9530	11586	12948	11354	8136	11764
ENSMUSG00000025508	13812	14453	15473	11777	11754	11667	15470	15047	15629	10783	11500	11914	11534	13489	13590	13160	13185	12115	13765	10688	13449	11615	11236	13619	11068	13512	14055	12425	13172	14793
ENSMUSG00000058600	4886	7443	8048	4591	4362	8650	19078	17127	14473	13767	11973	10082	14621	17069	18828	13431	18227	16733	17994	16897	19337	9947	14354	17442	17651	19094	19075	19647	18243	17647
ENSMUSG00000001440	8399	7758	8993	12196	12923	10835	10473	10612	10495	14031	13738	13877	15352	12329	9961	14098	13149	12399	10928	12169	11761	13780	12714	12049	12508	10630	11146	9150	10040	11049
ENSMUSG00000021116	11379	13071	12769	9558	9353	9815	16295	16523	18046	12425	13158	13661	10671	13793	16555	12219	12489	14045	15605	14348	15548	13237	15515	17535	13573	16114	14383	15773	16866	17062
ENSMUSG00000029767	9996	9816	10400	13875	13814	12856	11811	11535	11262	13059	13137	12943	12801	11665	9931	12498	11748	11790	10997	10917	10952	12988	12867	12678	11641	11004	10859	9081	9337	10128
ENSMUSG00000027184	8627	8368	8501	11097	11716	9706	11491	11237	11208	14228	14012	13682	14648	13496	10625	14043	13109	12975	12273	12495	11757	15418	14910	14241	13395	12441	12538	10281	10089	10837
ENSMUSG00000040463	8057	7394	8001	8869	9376	7766	11992	11728	11092	13683	13961	13769	17034	14057	10864	16073	15702	14479	13612	13680	13446	15368	14648	13486	13458	12875	12774	10708	10456	11681
ENSMUSG00000005161	13045	14443	14966	11488	11124	12150	14506	13952	15379	10715	11299	11765	10538	12660	14623	12501	13003	13257	14767	13437	15362	11244	11642	14096	12523	15682	15220	15967	15528	17200
ENSMUSG00000036438	13114	13867	14656	12472	11820	12365	12914	12837	14070	10086	10605	10790	10498	13297	15325	11408	11949	12381	13835	12606	14249	11982	12100	14271	11910	14444	13063	13625	14520	15102
ENSMUSG00000027907	10225	9710	10092	13405	12809	12348	13844	11718	12043	11900	12922	13263	14863	13350	10780	12673	13274	11422	11051	10268	11000	12815	9835	13171	11221	12144	12918	11139	8679	10058
ENSMUSG00000025613	12608	11739	12348	14852	14704	14025	11825	10946	10721	11818	12002	11744	11864	12394	9425	12831	12959	12422	11941	11877	11350	12548	12002	12732	12506	12235	12061	10567	10095	10333
ENSMUSG00000020719	9801	9021	10149	12137	11639	10925	10914	10438	10240	11412	11757	11803	14921	14298	10918	13780	13731	13049	12554	11770	11738	14006	12515	13201	12894	12847	12678	10407	10088	10860
ENSMUSG00000058655	7939	8591	8292	11765	12162	10656	12300	12627	12592	12859	12807	12772	13136	11581	9453	13801	12828	12574	12057	12612	12525	12483	11646	12064	12603	12226	12152	9942	10571	11281
ENSMUSG00000030432	12950	12779	13604	13352	13140	12832	12245	12025	12588	11857	11840	12146	11159	10983	9436	11728	11825	10595	11010	10466	11388	10889	9264	11390	10885	12324	11664	10913	10093	10973
ENSMUSG00000030357	9783	10317	9784	11169	11710	11005	11975	12205	11840	13152	13271	13661	12815	12326	10295	13387	13431	13242	12892	12336	12216	12489	12890	13332	12801	12291	11821	10529	11075	11309
ENSMUSG00000035202	10394	11817	13637	18651	14038	11672	12739	7406	10315	16546	11324	16290	5124	5458	9412	5691	8656	7767	7235	11336	9084	8608	12071	7168	12788	6689	11352	5393	9059	9793
ENSMUSG00000006728	13219	13275	13727	13689	13223	12960	13328	11939	12339	9921	9835	10644	12073	12241	10165	11449	11653	11418	11000	10146	10574	12787	11597	13291	12361	12597	12737	11267	10129	10687
ENSMUSG00000023175	10509	11618	11696	12024	11766	11864	14292	13949	14429	10292	10837	11342	10940	11395	10411	11626	12149	11834	11474	11414	12100	12569	12095	13722	12695	13839	13493	11857	12111	12061
ENSMUSG00000016319	14193	13883	13665	15089	14743	13786	10652	9234	9270	10257	10755	10662	10741	10927	8434	12039	11768	11001	10922	9917	9784	10597	9993	10200	10450	11020	10300	9134	8196	8384
ENSMUSG00000022336	11058	11492	11735	10795	10592	10800	14458	13643	14357	10372	11207	11355	10522	12629	14464	11533	11844	12656	13572	12355	13941	11890	13923	14177	11868	13452	12580	13184	12767	13349
ENSMUSG00000020361	11171	10541	11049	13529	13475	12058	9231	9176	8834	11267	11345	11679	12067	11300	8335	12082	11626	11075	10432	10694	10137	12308	11581	11102	10922	10193	10083	8076	8533	8869
ENSMUSG00000055762	9971	11238	11142	9750	9968	10305	13319	12814	13826	11274	11205	11880	10791	12227	12455	13048	13905	13865	13837	13852	15051	11077	11451	13073	12241	13660	13241	13125	13295	14032
ENSMUSG00000020612	14503	14393	13929	16418	16812	15466	9796	8430	8941	9543	9966	9765	10168	9792	7790	9554	9137	8689	8549	8059	7992	11275	10931	11094	10055	9862	9354	7641	7463	7923
ENSMUSG00000006699	10509	10980	10717	11172	11329	11052	12773	12096	12568	11548	12015	12357	11244	11688	10064	12232	11600	11328	11695	10748	11162	11887	11153	12479	12636	13098	12268	11173	10632	11164
ENSMUSG00000027593	9672	10894	10485	8868	9337	9441	12532	12295	12882	12015	12437	13433	11173	12086	11874	11713	12136	12476	13133	12143	12614	11176	13651	14237	11289	13738	12617	12759	12584	12949
ENSMUSG00000020358	11899	11056	11061	13605	14212	12018	9347	9291	9318	11071	10677	10729	11625	10503	7488	11071	10332	9878	9107	9661	8749	12125	10575	10990	10942	10392	10037	7525	8437	8635
ENSMUSG00000039630	7920	7721	8190	10585	11442	9506	9410	9827	9713	11631	11312	11621	13346	10941	8795	11958	11211	10869	10066	10740	10418	12586	11952	11521	10963	10100	9724	8087	9213	10159
ENSMUSG00000042406	11737	11957	11701	10839	10619	10780	15017	14234	13703	10745	10687	10870	10889	10374	8186	9218	9624	8630	8904	7817	8201	15380	13045	14942	14323	13570	13880	11957	11287	11681
ENSMUSG00000093904	13299	15452	15198	8542	8415	9193	15815	16173	17744	8475	8841	9271	8339	10745	14444	10531	11624	12664	13943	12282	14079	10764	12859	14593	12349	16015	14314	16186	17669	17651
ENSMUSG00000043091	8914	9108	9506	8778	8980	9046	12871	12143	12124	11239	12104	12671	12723	13264	11282	13164	13817	13064	12869	11699	11777	12742	12735	14526	12590	13584	13222	11586	10492	10579
ENSMUSG00000026341	8860	9252	9027	11480	11362	10971	11529	10577	10522	11846	11758	12038	11494	12342	9920	11863	11616	11560	10995	10594	10207	12967	14556	14151	11703	12662	11414	10479	9935	10012
ENSMUSG00000007041	10895	11733	11128	11275	11038	10568	14215	12898	12459	11250	11047	11686	11163	11830	9195	10341	10253	9830	9560	9234	8866	13415	12256	14184	11723	11745	11760	10025	9301	9746
ENSMUSG00000005087	9780	9249	10114	10210	10003	8535	11586	10416	10955	10939	11044	11186	11089	9771	7014	11652	10884	10031	9983	9971	9314	14465	13305	13456	13462	12475	12153	10351	10034	10697
ENSMUSG00000050708	8722	9150	8785	8544	8506	8371	13053	11924	12120	9476	10453	10169	11616	11162	8676	11882	12394	10571	10733	10064	10466	13429	10820	12677	14560	14520	15004	13527	12399	12730
ENSMUSG00000075700	12034	12414	12653	11487	11779	11402	12314	11802	12578	8655	10008	9562	8736	10474	10768	10879	11044	11951	12752	11300	11803	10272	11662	12134	11424	13930	12134	12516	11995	12310
ENSMUSG00000067288	10028	8499	10944	9898	8122	8644	13460	11667	13102	10698	10828	11874	11399	11664	12996	10214	11473	10976	11598	10658	13398	10956	8010	10918	9794	11874	11797	11685	8732	12202
ENSMUSG00000020290	9391	8502	8817	11178	11559	10148	10169	9625	9496	10889	11477	10905	11385	11930	9867	11538	11196	11924	11404	11224	10580	11429	12680	11785	11368	10999	11055	9366	8726	8975
ENSMUSG00000030189	6733	6793	6941	9647	10014	8017	10608	10575	10282	11545	11451	11344	12315	9737	7714	11856	10623	10878	10126	9720	10274	11349	10518	10027	10164	10281	9772	8231	8796	9329
ENSMUSG00000066232	10563	10183	10061	11990	11834	10556	11047	10022	9813	9682	10130	10044	9794	10000	7321	11511	11399	10932	10195	9705	8950	12401	13123	12138	12631	11706	11457	8826	8539	8979
ENSMUSG00000079641	13322	13270	14938	10593	8682	9792	13176	11724	14230	9107	9160	9627	8058	9891	12918	9084	9552	10083	11499	10041	12793	9797	8294	10335	9736	12501	11448	12676	10699	13342
ENSMUSG00000029622	8093	8990	8205	9879	10157	10087	11063	10312	10419	11911	12182	12432	10044	10406	8095	11048	11227	10837	10561	10187	10904	10550	10771	11186	11064	11669	11041	9172	9766	9794
ENSMUSG00000024587	9092	9148	9838	10896	10859	10030	12920	12155	12733	10082	10081	9972	9899	9065	7517	9213	9032	8653	8231	8215	8441	12415	10789	11561	12180	11736	11978	9333	10047	10852
ENSMUSG00000002102	9111	10582	10019	8578	9039	9035	12195	12695	12444	10910	11314	11740	10209	12057	11737	10396	10896	11429	12215	11273	12156	11072	13482	14121	10684	12591	11543	11312	12019	12025
ENSMUSG00000031696	8618	8811	8802	8200	8083	8299	14492	13426	13826	9014	9611	9826	9601	11010	10261	10929	11225	11833	12101	10369	10861	13500	14677	16280	14755	16307	15487	15169	13544	14123
ENSMUSG00000028156	11724	12316	12851	11018	11104	10793	10730	10837	11654	9269	9854	9792	8904	11099	11136	10807	10684	11350	11962	11129	11844	10184	10261	12216	10251	11583	10755	10836	10364	11076
ENSMUSG00000045983	8378	8122	9077	11616	11912	9980	7403	8056	7858	9755	9289	9374	10738	8348	7257	11118	10792	10070	9403	10064	10159	9510	8978	8230	9773	8735	8741	7410	8514	9748
ENSMUSG00000021939	8480	8604	9339	9963	9814	9637	14016	12729	12913	10169	10367	10295	9277	8902	6528	8462	8479	7846	7680	7228	7071	15691	13688	14912	14044	13430	13920	11031	10504	11008
ENSMUSG00000005779	12730	14852	15573	11412	10851	11958	11663	11248	12164	8333	9198	9495	8002	9546	9397	8751	9599	9700	10869	9980	11321	9135	9984	11450	9231	11416	10579	11261	11378	12578
ENSMUSG00000024576	10492	10141	10117	12927	12950	11507	8906	8324	8884	9027	9254	9256	10085	8839	7396	9404	8925	8716	8039	8142	7624	10109	9518	9313	9293	9222	8596	7235	7507	7915
ENSMUSG00000070493	12077	13616	13774	9453	9107	9981	11084	10692	12113	8519	8795	9075	7995	9402	11633	9365	10222	10354	10836	10260	11997	8764	8573	10916	9957	12044	11042	12077	11855	12644
ENSMUSG00000061904	10703	10043	11070	11609	11136	10489	10874	9633	9774	8164	8968	8757	10608	10342	9333	10339	10625	10020	9880	9184	9683	10152	7950	9778	9549	10236	9897	9134	8033	8741
ENSMUSG00000024583	11229	13093	12610	10036	9744	10093	12082	12298	13622	8734	9407	9613	8513	10238	11003	9334	9937	10294	10524	9949	10824	10119	10981	12543	10340	12656	11931	11317	11348	12211
ENSMUSG00000027342	7961	8683	9063	6516	6692	6913	12943	13014	15075	9748	10799	10905	9739	11881	14457	10663	10791	11294	13036	12205	13025	9765	10141	12708	10657	13541	13133	14840	14073	15089
ENSMUSG00000026193	7735	7608	8800	9195	10525	7905	8262	9951	9541	10087	8917	9568	9055	6762	8187	7862	8070	7097	7131	8117	8690	9318	8460	9012	9446	8640	8740	8133	9939	11492
ENSMUSG00000040152	2761	2396	3118	5584	5676	4535	7630	8962	8474	11607	11703	11193	13918	10423	9900	14885	14242	13527	12869	14361	14731	8954	7835	7964	8623	8342	8522	7506	8913	10137
ENSMUSG00000001467	5821	6006	6411	5273	5297	4825	14413	13347	13215	9689	10033	9629	12404	12241	10128	11410	11190	11114	11191	10458	10347	15740	15926	15802	15093	15091	14689	12575	12221	13182
ENSMUSG00000018362	8516	8636	9138	9574	10083	9306	9395	8659	8903	9436	9736	9526	10643	9926	8691	11434	11092	10402	10613	9914	9717	10397	9520	10144	11026	10655	11041	9018	9149	9701
ENSMUSG00000034349	7857	7394	7400	10966	11145	9683	8562	7621	7776	9407	9637	8974	11317	11132	7909	10987	10516	10395	9944	8991	8112	11122	10776	10737	10248	9749	9311	7659	6632	6813
ENSMUSG00000025364	8594	8451	8673	9418	9370	9030	10851	10115	10153	9334	9527	9764	10722	11302	8905	11879	11268	10967	10239	10049	10459	10732	10717	11062	10488	10589	10112	8439	8412	8812
ENSMUSG00000020869	7878	7867	7823	7831	8424	7611	10708	10978	10341	10631	10554	10834	10698	10583	9207	10942	10907	10703	10278	10378	10301	11691	12626	12006	10576	10865	10419	9337	9469	9609
ENSMUSG00000025132	7845	7729	8167	11082	11394	9730	7932	7932	7785	9315	9439	9334	10904	8715	7101	9556	9245	8208	7794	8174	8447	9306	7646	7961	8303	8202	7843	7161	7270	8008
ENSMUSG00000029247	8616	8986	8849	10675	10677	10440	9834	8770	8695	10586	10762	11345	10018	10217	8068	9275	9033	8804	8618	7804	7730	9783	10105	10197	8901	8733	8709	7198	6822	6814
ENSMUSG00000109324	13151	14298	14152	12362	11981	12588	8540	8127	8457	8420	8447	8911	7701	8249	7225	8447	8736	8467	8845	7893	8089	7924	8365	9352	8210	9231	8834	8109	8173	8527
ENSMUSG00000036309	13437	14431	14251	10240	10378	11004	10303	9489	9807	7056	7991	7894	6857	8590	10306	8194	8525	9352	10525	9310	10283	7944	9568	9960	8557	9906	9565	9949	10290	10568
ENSMUSG00000015165	8891	9173	8767	10161	10803	9583	9102	8668	8576	9347	9478	10097	9459	9021	7694	9932	9399	9644	9286	9250	8831	9115	10265	9879	8660	8833	8561	7381	7308	7354
ENSMUSG00000022797	7749	7316	7535	8466	8652	7889	10342	9468	9378	7798	8006	8150	9713	10673	8164	11838	12252	12079	11831	10755	9604	11126	11765	11115	12748	12229	12180	10150	9059	9851
ENSMUSG00000064339	9332	12745	10677	8281	10918	8823	12793	13130	13732	3612	4228	4149	8034	10151	12850	13121	10691	13999	12839	13138	13804	9925	16404	13721	13772	16155	13153	14046	15102	14717
ENSMUSG00000032966	7426	7014	7712	9252	8965	8428	8638	8151	8484	9919	9865	10334	10653	9918	7558	10977	10558	9344	9454	8739	9104	10302	7900	9193	9284	9507	9300	8434	7590	8173
ENSMUSG00000068749	12929	14116	14759	9320	8044	9461	12330	11567	12386	6608	7347	7746	7439	9192	11670	7854	8594	9059	10158	8979	10679	8872	9661	11235	9191	11596	11076	11850	11684	12749
ENSMUSG00000025781	11040	12427	12634	10815	10389	11009	8675	8240	8767	7951	8095	8484	7180	8321	8435	9139	9377	9379	10111	9064	10001	6872	7034	8368	8498	9890	8822	9640	9379	9637
ENSMUSG00000058355	6276	6067	6212	7268	7449	6886	9764	9036	8973	8704	9084	8849	10425	10666	9690	11958	12015	12244	12169	11571	11440	10456	11158	10992	10906	11246	10783	9750	9226	9544
ENSMUSG00000079435	11878	12007	12574	9747	9631	9767	11045	10226	11785	7655	7712	8204	7143	8567	9443	8593	8974	9302	10036	9133	10096	7971	7293	8974	9413	11151	10386	10266	9957	11384
ENSMUSG00000041028	9882	10012	10034	8107	8079	8374	12563	11772	11721	7860	8384	8135	7680	9222	9213	7988	8269	8342	8899	7892	8195	10737	10667	12439	10122	11773	10714	10550	9948	10530
ENSMUSG00000053931	13054	13255	13662	12343	12472	11735	7509	7489	7775	7511	8113	8285	8035	8078	6466	7788	7358	7088	7296	7098	6923	9260	8843	9445	8643	8547	8381	7144	6830	7043
ENSMUSG00000006932	11471	11652	11950	15493	15239	14296	5921	5325	5162	6967	6967	6945	6985	6592	4874	7024	7170	6532	6600	6180	6085	7039	6228	6575	7130	6781	6862	5342	5509	6083
ENSMUSG00000001924	7936	7857	8023	10587	11554	9817	7259	6816	6303	9197	8998	8930	9743	8413	5412	10035	9193	8410	7523	7406	6945	9300	9094	8139	8974	8303	7895	6008	5971	6585
ENSMUSG00000029840	8591	8628	8440	9971	9748	9127	9883	8468	8635	8537	9085	8860	8873	9215	7521	9702	9184	9373	8986	8809	8207	10058	10943	10249	9909	10278	9821	8414	7916	8234
ENSMUSG00000021131	8485	9466	9728	6798	6607	7563	11279	11793	13044	8186	8940	8689	8388	10154	13859	8958	9567	9667	11024	9803	11680	8860	8679	11490	9232	11827	10076	11935	12394	12732
ENSMUSG00000027808	11265	12061	11733	10069	10650	10224	9271	8797	9536	6702	7271	7214	7158	8712	9039	8344	8792	9273	9950	9137	9433	8596	9843	10704	9407	11094	9867	9895	9666	9976
ENSMUSG00000014226	9605	9983	10394	8606	8094	8513	10305	9606	10924	8158	8793	8573	8339	10230	10832	9287	9250	9849	10549	9080	9900	9161	9641	10755	9036	10525	9570	9839	9531	9828
ENSMUSG00000113948	12625	11366	12118	8396	6491	8130	11105	12448	17348	8137	6604	7393	5849	7623	12439	8242	10992	9282	12975	10158	10302	10481	9135	11005	8507	14685	9197	12873	11454	12435
ENSMUSG00000001833	10533	11185	11206	9846	9853	9498	8898	8673	9634	7372	7613	7420	6811	8629	9817	8408	8474	9305	9960	8966	9566	8115	8766	10075	8705	10485	9532	9707	9499	9783
ENSMUSG00000022443	6573	6876	7467	7777	9219	7152	7261	8900	8773	8143	7562	7977	8529	6434	6994	8728	8261	8889	7997	9055	9686	8319	9205	8127	8466	8091	7746	6977	9660	10585
ENSMUSG00000020349	11126	11965	11305	10694	11032	10285	8669	7840	7575	7467	7614	7631	7861	8190	6679	7878	7472	6973	6845	6462	6461	9301	9303	9539	8294	8358	7835	6709	6452	6715
ENSMUSG00000029552	5883	6061	6417	6985	6882	6990	12514	11032	11372	7399	7676	7705	8433	9901	8191	10892	10778	10855	10437	9993	9288	11403	12626	13902	13444	14592	13496	11907	11050	11243
ENSMUSG00000028757	9620	9816	9466	10590	10595	10754	8152	7699	7556	7925	8178	8230	7952	8073	6874	8693	8661	8155	7939	7492	7532	7846	7981	8433	7845	8488	7965	6885	6517	6714
ENSMUSG00000015932	6448	6712	6823	8788	8857	8523	8292	7108	7439	9605	9858	10138	8962	9193	6520	10446	9501	9290	9141	8828	8130	9891	9767	10188	9890	10096	9190	8126	7568	7626
ENSMUSG00000027067	5427	5124	5455	7639	7901	6955	7444	7415	7210	10067	9711	10159	11374	10045	7457	10428	9885	9222	8863	8828	8631	10068	9465	9411	9024	8066	8110	6665	7021	7158
ENSMUSG00000026914	8661	9314	9793	6061	6092	6605	12565	12041	13383	7892	8924	9088	7681	9838	11892	8139	8511	9430	10227	9440	10321	9517	11574	12838	9621	12146	11095	12542	12383	13042
ENSMUSG00000022314	7061	6522	6631	9662	9585	8510	7341	6669	6264	8678	8586	8647	10611	9393	6633	9603	9019	8388	7911	7477	6935	9976	8927	9068	9000	8112	7522	6183	6072	6616
ENSMUSG00000001729	5819	5603	5704	8013	8243	7393	7923	8098	7503	9210	9829	9735	10586	9206	7464	9260	8828	8288	8232	8105	8241	9496	8380	8387	8017	7836	7695	6613	6984	7420
ENSMUSG00000034088	6560	6326	6809	8603	9526	7793	7680	7774	7993	9009	9037	9064	9884	8149	6904	8999	8687	8547	7481	7824	8346	9464	9097	8487	8383	7962	7829	6385	7121	7561
ENSMUSG00000075706	9177	10240	9949	8569	8159	8909	10909	10265	10498	7162	7124	7683	7424	8704	8949	8280	8857	8880	8921	8290	8274	7673	8612	9995	8224	10487	9854	10314	9686	9912
ENSMUSG00000015837	13925	14233	15078	7200	7619	7229	16576	15132	15800	5247	5465	5565	5302	4847	3955	4698	4192	3967	4084	4113	4267	16105	13707	15057	15525	15340	15450	12698	12749	13683
ENSMUSG00000052681	11032	11879	11738	7108	7235	7279	13200	12828	13989	6074	6887	6645	6321	8088	9341	8091	8226	9109	9959	8915	9460	9245	11400	12561	10800	13358	12144	12419	12130	13128
ENSMUSG00000021832	9235	9439	9923	7077	6623	7354	11067	10394	11974	7325	7855	7840	7987	9954	11277	7979	8568	9018	9953	8869	9546	9593	10714	12034	9089	11202	10536	10957	11370	11227
ENSMUSG00000033307	7637	7544	7468	8497	8245	7630	9927	9598	9254	8087	7833	8855	9504	8735	7231	9085	8984	7761	7842	7321	7567	9067	6779	9162	8532	8832	8858	7949	7351	7551
ENSMUSG00000029777	6683	7125	6825	7489	8025	7808	10501	10779	10280	9459	9631	9775	8531	8039	6578	8198	7929	7872	7832	7340	7460	10576	10951	10609	9774	9414	9430	7879	8276	8402
ENSMUSG00000027404	5995	6091	6614	6736	6300	6584	9619	9282	9701	9092	9210	9945	9149	9485	8719	9699	10494	9741	10530	9924	10805	8953	8252	10075	9135	10202	10163	9574	9583	10208
ENSMUSG00000038845	9316	10935	10581	7333	7593	8158	10282	10522	11855	7843	8558	8805	6672	8181	10101	8444	9179	9507	10493	9166	10363	7595	9103	9962	8795	10538	9863	11070	11523	11674
ENSMUSG00000096210	8556	8838	8685	7592	7726	7821	7186	6931	7132	8728	8649	9126	9662	10115	8690	8635	9181	8752	8976	8591	8507	6998	7167	7805	7068	7372	7245	6079	6261	6254
ENSMUSG00000021218	7807	7685	7714	9228	9529	8784	8735	7929	8185	8977	8951	8876	9428	9242	7407	8003	8161	8123	7211	7392	7476	9590	9954	9703	8185	8536	8059	6522	6547	6638
ENSMUSG00000030224	7048	6931	6906	7531	7419	6924	9412	8468	8646	8385	8802	8785	9140	9125	8294	10411	10126	9851	9881	9290	9699	9360	9535	9584	9562	10104	9452	8712	8375	8725
ENSMUSG00000021242	7285	7878	8157	7743	7473	7845	10932	10265	10318	8386	8404	8632	8041	8933	8297	7373	7662	7310	7681	7218	7552	11148	10834	12537	9252	10475	10124	9704	9136	10042
ENSMUSG00000031447	6736	6197	6762	7704	7954	6810	9207	8596	9028	7771	7648	7627	9025	7956	6174	8995	8760	8309	7718	7371	7148	11024	9049	9832	11748	10830	10621	9131	8572	9252
ENSMUSG00000057561	7855	7869	8070	8422	8358	7906	8990	8400	9081	8220	8860	8794	7970	8982	9176	9072	9134	9308	9502	8632	9063	9035	8606	9325	8520	9373	9057	8101	7759	8485
ENSMUSG00000007815	8589	9098	9233	10132	10351	10161	8002	8085	7930	7702	8123	8075	7427	7638	7019	7883	7756	7846	8071	7630	7585	7819	8745	8811	8063	8628	8080	7319	7504	7569
ENSMUSG00000021024	9915	11071	11493	7344	7275	8159	10916	10999	11729	7656	8287	8467	7109	8830	11172	7258	7949	8211	9101	8238	9127	8039	9583	11195	7792	10044	9193	10017	10664	10866
ENSMUSG00000028692	7316	7782	7625	8276	8063	7785	9296	8595	8969	8342	8651	8567	8494	8621	7928	8360	8636	8084	7868	7783	7917	8833	8067	9070	8532	8618	8817	7773	7758	8096
ENSMUSG00000022403	7260	7031	6968	8323	8775	8395	9136	7823	7824	8760	8473	8670	8397	8308	5766	9209	8743	8567	8361	7929	7074	9730	9724	9805	10541	9710	9682	7717	7733	8042
ENSMUSG00000024048	8737	8495	9717	8480	8026	8435	9741	8646	9613	8237	8211	8875	8131	8746	8127	8308	8424	7965	8422	7733	8638	8882	7500	9635	8487	9452	9189	8360	7745	8580
ENSMUSG00000040731	7723	7639	7547	8443	8777	7967	7347	7168	6869	8769	9004	9066	9076	8416	7108	8767	8802	8542	8131	7865	7807	8413	8926	8616	8019	7576	7422	6492	6167	6727
ENSMUSG00000099764	8457	11086	9672	6431	6560	6994	11615	12010	13774	7794	8306	7990	6744	8179	10625	7750	8274	8620	9839	9063	10174	7733	8967	10458	8495	10949	9265	11062	12092	12149
ENSMUSG00000028788	6118	6902	6629	8290	8642	7983	7595	6949	7558	9030	9087	9390	7906	7847	7131	8881	8032	8546	8343	8008	8459	7560	7825	7977	7941	8292	7811	7004	7155	7352
ENSMUSG00000028798	8162	8765	8953	7040	6938	7320	10334	10233	10318	7529	8278	8558	7192	8583	8960	8718	9744	9722	10034	9102	9960	7857	9354	9962	9159	10665	9711	10158	9837	10125
ENSMUSG00000029390	7968	8610	8388	7948	7820	8003	8650	8741	8645	7643	7923	8107	7541	8514	8760	8185	8514	8561	8809	8215	8793	8564	9018	10091	8714	9458	8685	8836	8224	8432
ENSMUSG00000009013	8640	8646	8898	7901	7291	7393	8330	7641	7832	6843	7242	7264	7788	8955	10841	8537	8999	8659	9487	8481	9753	7546	7302	8436	7381	8593	8238	8588	8038	8569
ENSMUSG00000018379	7060	6638	6947	9101	8968	8006	6178	5989	6237	8163	8436	8196	8931	8828	7192	8899	8394	8529	8353	8230	7858	8687	7924	8153	7855	8060	7344	6616	6412	6668
ENSMUSG00000004264	7246	8142	7695	7367	7284	7340	9054	8974	8662	8174	8511	8797	8249	8950	8492	9168	9887	9560	9674	9251	9475	8104	8888	9383	8327	9157	8479	8386	8280	7994
ENSMUSG00000019179	8830	8671	8936	9893	9717	9441	7244	6802	6701	8305	8162	8543	7798	7592	5818	7937	7949	7191	6986	6891	7088	7419	6235	7092	7146	7421	7600	6135	6075	6190
ENSMUSG00000026229	7158	7421	7067	7285	7512	6838	9512	9038	8903	7793	8200	8205	9491	10202	8647	8490	8383	8686	8132	7978	7583	10894	12399	11332	8867	9392	8637	7590	7140	7320
ENSMUSG00000042079	6247	6103	6361	7246	7299	6663	8264	7761	7891	7608	8062	7736	9547	9331	8593	9413	9173	9014	8629	8340	8373	9927	8050	9355	8914	8739	8775	7503	6961	7598
ENSMUSG00000056612	9334	9574	10492	8898	9232	8973	7482	6734	7380	7606	7975	8604	8248	7943	6959	8248	8335	7594	7438	7718	7942	7821	6461	7369	7404	8291	7320	6602	6591	6829
ENSMUSG00000027597	5628	5873	6133	5929	6271	6401	9192	8772	8732	9348	9767	10254	8587	9012	7219	9692	9914	9282	9457	9067	9139	8404	8393	9040	9234	9399	9206	8009	7916	8053
ENSMUSG00000015766	6753	5919	6186	9425	9840	8431	7416	7552	7298	7731	8105	7649	8650	7976	6344	8408	8091	7415	7096	7094	6659	8299	7603	7467	8183	8086	7855	6315	6399	6531
ENSMUSG00000068739	8443	9486	9001	8668	8970	8760	10437	10147	10706	7388	7606	7676	6557	6748	5954	6329	6468	6418	6556	6188	6498	9795	9894	10768	9694	10222	9553	8492	8608	8690
ENSMUSG00000028656	4620	4354	4495	6720	6803	6085	8789	7890	7216	9276	8958	9140	9890	8367	6057	9797	9137	8145	7129	7310	7034	10299	10082	9227	9206	8305	8283	6272	6506	6774
ENSMUSG00000028452	5626	5835	6158	7752	8285	7161	8043	7445	7048	8739	8709	8395	10007	7987	6049	9371	8668	8067	7100	7238	7049	9195	8178	8316	8504	7411	8572	5886	6990	7657
ENSMUSG00000031207	6964	6527	7543	8534	8669	7315	7885	7868	7734	7177	7248	6825	8721	6695	5666	8496	7819	7769	7190	7105	7415	9390	7562	7634	9009	8191	8222	6943	7606	8257
ENSMUSG00000064341	7532	8059	9036	7884	10052	7605	9961	7031	8672	6048	7261	7099	6978	8182	7810	9600	6481	8375	8010	7775	8046	6413	6222	7970	7524	9131	7525	9364	9170	9358
ENSMUSG00000031604	6937	7054	6887	5088	5368	5131	11824	10943	10601	6161	6685	6548	8238	8995	7322	9366	9785	9380	9451	8261	8340	11324	12453	13036	13947	14875	14036	12951	11570	11764
ENSMUSG00000026020	6852	6289	6302	7381	7416	6696	8187	7031	7359	8108	8097	8076	9415	9987	6973	9552	9057	9447	8637	8255	7486	9958	9767	10075	8907	8620	8351	6899	6395	6668
ENSMUSG00000063888	7051	7136	7384	5601	5478	5818	9686	9389	10037	7066	7416	7577	6936	8067	8037	10442	11044	11605	12465	11681	12248	7034	7929	8875	9639	11391	10531	10894	11153	11025
ENSMUSG00000028961	8121	8498	8186	7601	7975	7074	9252	9149	8853	7536	7930	8030	8071	7546	5582	7818	7474	6792	6665	6907	6507	10332	9771	9893	10911	10372	10303	7924	8150	8564
ENSMUSG00000015733	7312	7512	7409	6724	6684	6744	9094	8786	9285	7010	7621	7488	7009	8262	9132	8179	8596	9353	10251	9345	9829	8122	8400	9499	9201	10591	9549	10179	10066	10524
ENSMUSG00000041453	7984	6851	7518	7178	6869	6560	9085	8132	8736	8201	7220	8055	8190	7934	8543	7912	9012	7530	8748	7427	8997	8824	6842	8896	7814	8562	8644	8253	6763	8198
ENSMUSG00000027423	6196	5825	6192	7024	6830	6616	8310	7434	7501	8493	8287	8315	9252	9592	7542	9677	9843	9110	9205	8121	7820	9596	9053	9863	9069	9317	8487	7761	7190	7238
ENSMUSG00000031422	10327	10485	10794	11301	11457	11198	6757	7004	7011	6285	6197	6474	6730	7405	6016	7054	6718	6851	6851	6728	6186	7349	7344	8796	7425	7720	7406	6646	6409	6544
ENSMUSG00000095597	7787	8841	8908	6510	6524	6986	10423	10183	11334	7704	8070	8644	7240	8395	9770	7315	7892	7306	8505	7766	8803	7837	7626	10395	7878	10115	8850	10249	8765	8866
ENSMUSG00000028333	5834	5430	5750	7563	7460	6471	7156	6497	6816	8064	8149	8506	9578	8211	6341	8884	8651	7915	7538	7472	7092	8543	7411	7969	7657	7326	7193	6319	6210	6528
ENSMUSG00000019961	7307	7366	7514	9303	9579	8843	6922	6602	6771	6717	6947	6806	8484	8107	7099	8323	8020	7668	7679	7142	7095	7315	7146	7278	6967	7137	7140	5839	5632	5951
ENSMUSG00000024844	8289	8400	8751	6456	6212	6237	9799	9598	9769	6879	6996	7741	7377	8221	9210	8312	8832	8447	9139	8266	9859	7664	7405	8583	8262	9737	9165	9499	9420	10120
ENSMUSG00000070372	7634	8384	7758	7886	8206	8061	8593	8076	8228	6709	7814	6779	6913	8393	7639	8197	8138	8620	8733	8028	7640	7706	9130	9636	8310	9487	8453	8394	7455	7797
ENSMUSG00000018965	6696	6682	6896	7684	7833	7490	7907	7874	8112	8979	9090	9401	7979	8030	7731	7148	7106	6778	6937	6813	7247	8238	7997	9152	7247	7402	7147	6760	6595	6543
ENSMUSG00000014769	7676	8367	7674	7078	7183	7573	9618	8748	8701	7769	8194	8402	7341	8640	7824	7652	7991	7871	8287	7339	7652	8255	8029	9453	7979	8955	8251	7907	7864	7886
ENSMUSG00000060600	8083	9334	9263	6366	6414	6505	7680	7815	8095	8665	8732	9139	7486	8119	7762	8373	8987	8894	9152	8551	9064	6946	7910	8127	6924	7996	7520	7185	7561	7650
ENSMUSG00000041459	7487	7482	7600	8828	8464	8177	6730	6289	6486	7424	7154	7588	7920	8114	6506	8841	8307	8589	8003	7557	7154	7696	7726	8025	8068	7847	7806	6665	6182	6751
ENSMUSG00000006998	6469	6067	6400	8461	8587	7746	7053	6207	6156	7670	7352	7437	8716	7409	5554	8166	7762	7362	6919	6666	6555	8655	7753	7783	7964	7330	7333	5628	6137	6385
ENSMUSG00000027170	7503	7908	8216	5562	5447	5771	10409	10063	10935	7241	7783	8303	7038	8665	10931	7558	8352	8706	10053	8683	10332	7861	9279	10118	8138	9771	9201	10344	10564	10756
ENSMUSG00000014956	9345	9834	9578	8781	8969	8594	7957	7578	8404	6987	7584	7344	6043	7035	7075	6372	6156	6532	6858	6211	6478	7416	7998	8784	7129	8253	7829	7168	6809	7241
ENSMUSG00000001473	5955	5951	6303	8475	8767	8100	6063	6020	5940	8091	8103	8037	8275	6865	5785	8201	8197	7086	6538	6905	7383	6462	5649	5820	5982	6030	6017	4994	5141	5427
ENSMUSG00000028426	5669	5450	5514	6418	6687	5995	8203	8141	7908	7860	7979	8013	8362	7447	6287	8589	8663	8410	7912	8082	7930	8478	7873	8143	8673	8596	8217	6830	7433	7653
ENSMUSG00000060073	8415	9738	9556	6415	6138	6582	9902	9800	11007	7098	7444	7719	6136	7678	10996	6606	6850	7531	8809	7628	8929	7368	8098	9728	7300	9187	8387	9496	9695	10373
ENSMUSG00000071072	7598	7447	8547	6724	7405	6848	9773	9007	9937	5986	7620	7547	7047	8773	8775	6930	7657	8347	8863	8690	8561	8535	10195	10090	8457	8487	8402	7802	8461	8155
ENSMUSG00000024501	4422	4041	4375	8755	9513	7629	6128	6247	5932	8041	8430	8126	7913	6460	5212	7420	7054	6791	5718	6143	6009	7346	7116	6299	6505	5634	5757	4483	4883	5343
ENSMUSG00000031628	5745	6054	5434	6165	5842	6036	8966	8179	7997	9358	9566	10285	7443	8456	6360	8408	8400	8683	8428	7997	7654	7944	8333	8440	8648	8901	8465	7328	6888	7333
ENSMUSG00000062937	6115	6151	6120	7178	7490	6938	9298	8866	9147	6382	6482	6998	10445	11498	11032	8362	8575	8638	8364	7748	7969	8866	8949	9673	6903	7657	6804	6596	6062	6349
ENSMUSG00000028745	8989	9259	8837	10214	10455	9736	6804	6751	6580	6554	6779	7099	6056	5986	5755	6960	6879	6470	6786	6734	6767	6422	6523	6700	6431	7059	6833	6012	6255	6216
ENSMUSG00000020585	8427	8465	8877	8631	8215	8519	7603	6616	7374	6819	6905	6834	6624	7249	7118	6150	6079	6036	6389	5816	6272	7840	7288	8689	6846	7709	7474	7216	6665	6940
ENSMUSG00000021957	4843	5142	5064	6173	6415	5923	8526	8341	7972	7957	8000	8621	9681	9002	7109	8186	8110	7398	6950	6998	6821	9524	8862	9025	7550	7599	7486	5870	5990	6134
ENSMUSG00000054717	6805	7048	7091	6455	5931	6209	8538	7919	8370	6377	6607	6277	7790	8815	8494	8631	8681	9013	10085	8563	8905	7493	7610	8960	8284	9661	8631	9084	8595	8864
ENSMUSG00000020152	6726	6797	6616	9118	9307	8123	6428	6023	5803	7426	7303	7594	7756	7189	5217	8023	7408	7396	6516	6510	5771	8865	10350	8795	8120	7341	7228	5258	5627	5848
ENSMUSG00000036427	7157	6998	7493	10037	10362	9114	6465	6211	5855	6563	6627	6545	7257	6079	4559	7116	6801	6197	5748	5802	5577	7010	6166	6430	6521	6151	6423	5060	5171	5368
ENSMUSG00000028044	9282	10286	10759	8938	8334	9245	7075	7285	8008	5808	6200	6310	5869	6819	7764	6774	7273	7018	7936	7374	8574	5965	5441	7518	6981	8946	7739	8424	9129	9099
ENSMUSG00000020176	8888	8351	9457	11639	12627	10206	4141	4127	4419	6657	6353	6288	7607	5427	4775	3658	3721	3349	3187	3106	3090	6866	5543	5869	3879	3413	3567	2662	3025	3413
ENSMUSG00000008475	5774	6074	6480	6032	6044	5941	8423	8665	9300	6330	6852	6900	7095	8573	9911	8305	8622	8902	9594	8889	10024	7798	8565	9793	8264	10071	8970	9974	9785	10309
ENSMUSG00000017776	6386	6743	6377	6410	6397	6258	8030	8082	7661	6901	7513	7444	7418	8207	8285	7741	8115	8425	8651	8311	8082	8401	10142	9595	8225	9306	8820	8077	7889	7906
ENSMUSG00000044627	7321	8566	8397	6128	5840	6265	9035	9108	9949	6852	7112	7157	6243	7466	9327	7246	7672	8281	9159	8339	9643	6947	7382	9202	7891	9379	8933	9367	10322	10564
ENSMUSG00000018286	7495	8613	8197	5989	6329	6535	9201	9198	9353	7090	7233	8186	7075	8161	8741	7319	7901	7825	8494	7709	8441	7262	8634	9469	7773	9205	8396	8976	8842	9017
ENSMUSG00000002233	9073	10467	10137	8011	7970	8268	8461	8308	8121	6444	6639	6827	6364	6826	6659	6554	6663	6802	6674	6484	7149	7820	7915	8855	7767	8279	8047	7198	7427	7528
ENSMUSG00000064370	7337	7730	9282	7669	8898	7021	7211	5556	6692	5467	6307	6459	6378	6938	7231	8930	6224	7578	7009	6932	7667	5248	4417	6156	6087	7678	6461	8248	7981	7868
ENSMUSG00000081895	6377	11319	9509	7126	7053	6641	12892	12180	10153	4253	6585	6048	3925	8289	13632	9095	6354	7636	6465	6368	6575	5646	6276	9001	7382	13021	7262	8805	10546	9986
ENSMUSG00000031311	7700	7356	7367	8731	8892	8043	6136	6127	5996	6739	6860	6734	7436	6908	5493	7447	7114	6799	6265	6243	6411	7040	6357	6618	6622	6547	6335	5397	5842	5711
ENSMUSG00000054808	6524	6465	6832	9416	9907	8074	5169	5446	5280	6986	7003	6816	6699	5558	4751	6930	6444	6181	5655	6281	6310	6212	5541	5466	5869	5896	5540	4606	5513	5770
ENSMUSG00000024097	8129	8956	9249	7310	6920	7484	7582	6985	7821	6149	6481	6788	6415	8130	9022	7745	8286	8510	9436	8057	8913	6352	6947	8492	6822	8395	7903	8582	8287	8896
ENSMUSG00000027782	7356	7432	7749	7876	7844	7553	7603	7334	7488	6431	6996	6800	6325	7184	6210	7243	7277	7657	7887	7078	7225	8261	8880	9342	9111	9573	8669	8300	7875	7894
ENSMUSG00000020402	7819	8162	8156	9812	9880	9265	5609	6041	6175	6683	7025	7250	6902	6429	5072	6645	6401	6397	6087	6122	6172	6343	5436	6351	6012	5771	5904	5044	4990	5469
ENSMUSG00000002477	8021	8309	9238	6933	6448	6996	8650	9101	9761	5888	5861	6488	6260	8105	9564	7225	7622	8047	8700	7769	8849	7080	6832	8781	7704	9035	8415	8637	9063	9649
ENSMUSG00000022010	7613	7472	7617	6444	6340	6274	8180	7509	7645	5424	5517	5746	6699	6805	6185	7375	7384	6962	7253	6647	6738	8918	8446	9614	9023	9723	9622	8841	8165	8463
ENSMUSG00000107176	6980	7131	6895	6792	5799	5924	9024	8353	8559	7853	7262	7948	7085	7515	7249	7013	7061	7477	7945	7007	7988	7764	7039	7821	7084	7598	7295	6716	7191	7871
ENSMUSG00000067194	8757	9558	9339	8103	7733	8206	8294	7788	8367	5711	6068	6351	5560	6784	7470	6717	7223	7638	8150	7262	7869	6039	7118	7519	7004	8470	7514	7766	7897	8211
ENSMUSG00000021771	7819	8049	8141	7739	7616	7396	7448	7014	7299	6237	6945	6777	7146	7242	7577	6760	6890	7098	6913	6319	7215	7368	6474	7722	6417	7160	7012	6666	6478	6644
ENSMUSG00000031924	4610	4804	4997	5741	5938	5514	7219	7002	6889	7454	7707	7726	8170	7559	6461	8340	8618	8101	7778	7457	7824	7845	7899	8036	8218	8139	8202	6965	7293	7626
ENSMUSG00000021427	6935	6628	7099	8835	8904	8064	6564	7012	6881	6208	6673	6720	7275	7149	6824	7046	6670	6896	6631	6436	6617	7246	7597	7561	6291	6630	6195	5424	5823	5894
ENSMUSG00000063694	9029	9606	9976	7383	6395	6843	8062	7625	9144	5595	6154	6064	5869	6805	7590	7470	7933	7482	8208	7314	8973	6484	5621	7435	7761	9169	8442	8807	8408	8867
ENSMUSG00000028494	3104	2933	3498	4003	3835	3552	12070	11571	11808	7056	7150	7106	8000	7418	6155	8725	8831	8227	7711	7745	7405	12057	11273	11842	11521	11289	11534	9746	9515	10239
ENSMUSG00000016921	6263	6494	6630	6639	6587	6048	6002	5930	6209	6249	6755	6794	7811	8095	8211	8473	8195	8282	8829	7930	8890	6496	6293	7500	6246	7723	7189	7425	6622	7030
ENSMUSG00000040945	6886	6901	6795	9132	9590	8412	5090	5415	5445	6565	6163	6508	6523	5406	4454	6379	6593	5978	5457	5822	5971	6061	5474	5467	6159	5770	5844	4566	5078	5590
ENSMUSG00000007850	6204	5803	6102	7309	7534	6638	6129	5631	5865	6530	6073	6071	7513	7200	6069	8023	8042	7882	7615	7267	6985	7141	6567	6820	7604	7404	7365	6113	6455	6573
ENSMUSG00000002718	5457	5140	5335	6832	6742	5941	6302	5719	6024	7773	8203	8143	7970	7545	5869	8451	8348	7856	7411	7455	7080	7557	7195	7133	7286	7170	7095	6119	5568	5753
ENSMUSG00000031353	7207	6888	7236	9493	9291	8726	6079	5606	5400	6385	6732	6863	6676	6509	4917	6694	6528	6666	6426	5922	5692	6463	6191	6391	6242	6444	6003	5059	5079	5397
ENSMUSG00000020737	7862	8534	8930	7403	7510	7170	6972	7053	6894	6133	6224	6512	6132	6711	6615	7020	7024	6940	7197	6564	6968	6766	6631	7394	6461	7674	7490	6977	7063	7289
ENSMUSG00000028410	5641	5419	5861	7552	7305	7138	6719	5871	5952	7314	7274	7639	7149	7793	5586	7904	7953	7599	7153	6552	6580	7909	6752	8112	8182	7773	7717	6208	5826	6428
ENSMUSG00000000787	5697	5440	5793	7918	8256	6583	6028	5773	5981	6762	6981	6700	7183	6392	4980	7631	7244	7033	6392	6412	6361	7310	6887	6696	8064	7008	6996	5432	5722	6426
ENSMUSG00000048758	7174	6417	7433	7878	6897	7076	6573	6418	6767	6167	6284	7078	6962	6628	6461	7226	7283	6638	7093	6534	7743	6136	4717	6077	5704	6346	7324	6426	5599	6600
ENSMUSG00000040204	7400	7891	7922	7884	8015	8096	6593	6251	6891	6722	6723	6923	6191	6929	7023	7340	7283	7538	8403	7456	7984	5438	5630	6210	6450	6774	6281	6484	6787	7139
ENSMUSG00000005846	7623	7583	8170	7460	7327	7379	6624	6264	6550	5901	5928	6354	6433	7397	6847	7701	7854	8258	8337	7637	7721	6633	6970	7923	6780	7969	7386	6942	6901	7027
ENSMUSG00000039640	9297	10322	11315	8541	8372	8787	6440	6643	7086	5472	5869	6097	5514	6276	6837	6515	7115	6945	7611	7038	7742	5175	5778	6171	5546	7227	6442	7011	7432	7624
ENSMUSG00000038299	6388	6428	6331	9206	9096	8923	6676	6497	6438	5938	6162	6371	6503	6961	5674	7458	7362	7560	6841	6473	6539	6854	7297	7013	6910	7352	7022	5601	5650	5958
ENSMUSG00000024991	4535	4217	5093	5737	6333	5163	5897	6382	6763	7010	6625	6634	8157	6300	5643	7561	7113	7274	6684	7316	7127	7522	7109	7004	7213	6437	6552	5514	6620	7693
ENSMUSG00000018326	5874	5882	6029	6732	6699	6169	6671	5840	5818	7565	7566	7480	7599	7024	5763	7223	7027	6713	6546	6122	6139	7499	7560	7377	6496	6410	6285	5560	5339	5750
ENSMUSG00000025016	6303	5668	5980	7625	7371	6815	6594	5885	6267	6769	7069	6935	7206	7162	5299	7341	7084	6787	6533	6555	6072	7726	7288	7381	7702	7300	6891	5590	5373	5737
ENSMUSG00000063882	11616	12368	13999	7652	6876	8065	7847	7387	8777	4729	5208	5193	4294	5521	8073	5713	6285	6853	7447	6376	8450	4595	4974	6044	5873	7500	7319	8152	8499	9741
ENSMUSG00000020649	5850	5608	5884	5825	5637	5581	6771	6303	6353	7680	7908	7711	7636	7980	6668	7402	7576	7291	7293	7254	6751	7153	6729	7122	6791	6997	6539	5817	5757	5879
ENSMUSG00000032291	9707	9957	10104	21571	22221	20405	729	611	735	1225	1323	1285	787	730	719	793	722	641	765	704	851	618	476	635	569	653	653	736	648	710
ENSMUSG00000021794	5223	5213	5411	7989	7813	7530	6706	6214	5945	7393	7536	7697	7596	7272	5924	7041	6670	6589	6267	6156	5851	7315	7166	7110	6443	6265	5910	4954	4730	4964
ENSMUSG00000019877	7041	7284	6943	6885	7287	6842	8401	7954	8564	4875	5474	5356	6638	6985	7100	6469	6472	6576	6896	6455	6573	8140	8486	8954	7837	8876	8312	7537	7212	7378
ENSMUSG00000004044	4285	4318	4459	8170	8707	7194	4728	5206	4987	7531	7345	7785	6925	5767	4977	6687	6393	5939	5629	6322	6009	5508	5243	5116	5350	4905	4968	3909	4507	4964
ENSMUSG00000105987	4981	4439	5105	6442	7249	5874	5260	5180	5073	6635	6313	6378	8557	6155	5037	7756	6838	6563	5937	6072	5789	7008	5675	5851	6481	5816	5941	4804	5288	5426
ENSMUSG00000037458	8153	7937	8806	8912	8583	8449	6289	5886	6443	4566	4981	5084	5570	6307	5742	7220	7039	7375	7450	7146	7008	5826	6070	6424	6858	7482	6735	6830	5985	6428
ENSMUSG00000063480	6759	7056	6926	6365	6259	6185	7481	7077	7334	6146	6309	6330	6510	7360	7171	7892	7748	7629	8061	7258	7719	6917	6642	7676	7199	8215	7425	7477	6716	6950
ENSMUSG00000041431	5708	6091	6286	6711	6493	6471	7093	6580	7184	5925	6456	6281	6747	7704	7142	7801	7807	7806	8435	7811	7716	6809	6817	8215	7550	8484	8290	7350	7079	7515
ENSMUSG00000030978	5962	6085	6239	8833	9238	8078	5479	4871	4648	6457	6233	6378	7247	6386	4704	6820	6244	5978	5476	5675	5462	6437	5758	6005	5777	5185	5083	4187	4123	4513
ENSMUSG00000031068	10418	12567	12814	7204	7526	8244	7286	7693	8303	4607	5164	5492	4218	5445	6870	5531	6102	6542	7314	6486	7537	4945	6354	6799	6120	7782	6849	8272	8412	8869
ENSMUSG00000030435	6227	6325	6173	6894	7085	6564	6357	6205	5819	6872	6630	6886	7107	6921	5632	7528	7747	7423	7047	6977	6869	6973	6346	6761	6792	6826	6713	5736	5692	5647
ENSMUSG00000000001	7333	7276	6655	8063	8074	7733	6116	5445	5463	6220	6495	6292	6632	6893	5007	6627	6633	6453	6467	5937	5702	7007	7454	7140	7071	6545	6719	5298	5078	5289
ENSMUSG00000036777	4671	4468	4689	8355	8965	7579	4567	4320	3975	5825	5824	5402	7405	6455	4552	7639	7111	6543	6044	5956	5395	6506	6412	5947	6235	5542	5558	4498	4481	4441
ENSMUSG00000019942	6492	6873	7390	6507	5924	6511	6866	6717	7406	5224	5590	5894	6778	7732	8182	7374	7888	7561	8244	7118	7911	6297	5748	7416	6584	7852	7817	7434	7200	7388
ENSMUSG00000021178	5174	5258	5308	5567	5615	5599	7863	7097	6674	6850	6951	7287	8317	8468	7161	7171	6942	6887	6696	6455	6449	8717	8692	9077	7174	7106	7173	6192	6113	6369
ENSMUSG00000026547	5077	4941	5509	7851	7264	6700	6724	6342	6344	6412	6491	6544	7424	7063	5215	7175	6910	6332	5958	6040	6253	7828	6545	6926	7069	6530	6887	5372	5481	5841
ENSMUSG00000039067	5777	5443	5196	5651	6051	5791	7091	6554	6264	7003	6897	7311	7588	7965	5582	7871	7601	7039	6767	6702	6021	8043	7650	8213	7744	7626	6989	6175	5721	5846
ENSMUSG00000004207	6369	6081	6683	7752	7800	6560	6557	6228	6269	5123	4743	4926	5925	4825	3859	5822	5817	5325	5022	5132	4949	6999	5770	6027	7457	6909	7531	5612	6082	6651
ENSMUSG00000017421	5584	5505	5458	5876	6165	5732	6639	5958	6023	6495	6518	7011	7274	7928	6144	7569	7400	7368	7224	6551	6305	7681	7351	8290	7060	7494	7263	6460	5637	5610
ENSMUSG00000030062	4508	4605	4772	5978	5824	5618	6383	6530	6294	7231	7153	7345	7381	6869	5639	8018	7844	7330	7391	7678	7192	6972	7285	7039	7026	6995	6960	6146	6253	6304
ENSMUSG00000050335	5163	5704	5457	7330	7137	7241	10233	8938	9354	5170	5690	5585	5612	5734	5148	5816	6122	5827	5638	5257	5616	7865	7181	8391	8122	8360	8578	7412	7010	7685
ENSMUSG00000043131	4841	4737	4883	5620	5519	5107	7228	6741	6837	6383	6876	6662	7500	7474	6679	7426	7720	7283	7533	7270	7047	7542	8066	7894	7069	7435	7602	6516	5860	6634
ENSMUSG00000031960	4786	4555	4651	5120	5609	4865	7774	7633	7434	6637	6682	7176	7707	6406	4758	6199	6181	5776	5554	5539	5610	9307	8543	8196	8204	7751	8011	6655	6944	7491
ENSMUSG00000046721	8423	9112	8132	5953	6503	6107	7776	7871	7667	4942	5249	5210	5599	6424	7258	5804	6268	6405	6974	6449	7040	6055	6439	7558	6708	7649	6278	6904	7768	7338
ENSMUSG00000005103	3660	3801	4214	6617	6764	5991	5124	5121	5087	7241	7336	7585	7120	6802	5670	7549	7150	6690	6488	6810	6870	6278	5819	6122	5398	5560	5499	4625	4936	5193
ENSMUSG00000025982	5330	5133	5019	6245	6379	5810	6139	5723	5699	6443	6670	6485	7757	7486	5575	7498	6889	6851	6390	6278	5798	7563	7634	7781	6946	6460	6487	5091	5043	5289
ENSMUSG00000033047	4789	5091	4987	6039	6535	5574	6545	6075	6071	6703	6671	6894	7462	6869	5226	7263	7260	6911	6711	6501	6498	7010	7391	6909	6775	6540	6934	5476	5611	5680
ENSMUSG00000028832	7286	7846	8054	5768	6329	5858	6906	6891	7149	5683	5676	5542	5969	6702	6898	6387	6407	6516	6363	6234	6474	6588	7189	8005	6814	7580	6796	6256	6445	6385
ENSMUSG00000015749	7004	6657	7690	8953	8637	7956	5356	4932	5050	5846	5706	5948	6201	5724	4376	5847	6055	5855	5441	5304	5188	5913	5334	5750	5844	5988	5605	4529	4472	4978
ENSMUSG00000024810	24279	22941	24284	19968	20097	18951	41	30	37	24	45	31	23	17	6	2	7	2	12	13	11	69	43	75	8	9	15	23	11	16
ENSMUSG00000051695	4888	4443	4589	6213	6279	5621	5717	5688	5597	6897	6990	6893	7516	6494	4817	7274	6765	6032	6213	6261	6248	6866	6304	6148	6208	5962	5788	4995	5437	5718
ENSMUSG00000027193	5254	5390	5459	5697	5983	5602	6662	6453	6553	6408	6815	7006	6578	6847	6207	7210	7406	7295	7144	6882	6853	6913	7714	7832	7127	7662	7412	6099	6090	6317
ENSMUSG00000029632	7389	7886	8119	3570	3311	3747	9691	9260	10956	5159	5367	5689	5205	6800	9998	6758	7077	7326	9358	7682	10264	5941	6047	7914	6863	9129	8141	10272	10536	11014
ENSMUSG00000062270	8481	8950	9331	7853	7826	8223	6067	5799	6440	4931	5324	5272	4534	5729	5577	5395	5489	5966	5967	5653	5593	5391	5787	6890	5987	6670	6221	6350	5974	6162
ENSMUSG00000038690	8879	9304	9593	6326	6298	6824	7197	6605	7414	5147	5375	5660	4586	5843	7390	5365	6075	6169	6697	5784	7276	4985	4858	6617	6036	8078	6655	7228	7366	7645
ENSMUSG00000016252	9289	10742	11615	5661	5321	6349	8132	7842	9059	5101	5370	5557	4292	5652	8424	5020	5729	5770	6899	6020	8218	5045	4367	6614	5410	7603	6881	8647	8451	9795
ENSMUSG00000005481	4387	4492	4339	5061	4987	5047	7830	6711	6874	6896	7405	7366	6934	7302	5794	7757	7990	7477	7568	6625	6678	7619	8038	8593	7774	8377	7998	7024	6604	6307
ENSMUSG00000027206	4892	5093	5308	5519	5721	5063	6384	6335	7176	6308	7101	6725	6133	6755	7273	7209	6868	7275	7926	7475	8230	6148	6428	6837	6758	7168	7108	6939	6911	6845
ENSMUSG00000052997	7133	7402	7286	8064	7986	8121	5817	5682	5604	5098	5315	5259	5316	6077	5421	6288	6328	6630	6818	5906	5748	5331	6038	6445	5884	6279	6098	5529	5333	5442
ENSMUSG00000071528	9473	10162	11838	5856	5743	6309	7916	7692	9651	4313	4812	4598	4153	5453	8530	5244	5656	6180	7110	6164	7785	4899	4023	6524	6220	8153	7397	9309	8838	10737
ENSMUSG00000101188	5123	5157	5414	5580	5361	5294	7722	6992	7177	6476	6917	7052	6965	7323	6029	6931	7434	6943	6795	6398	6508	7536	7742	7918	7419	7663	6852	6264	6066	6196
ENSMUSG00000001016	7125	7446	7607	6290	6098	6314	6900	6490	6630	5061	5558	5721	5334	6561	6346	6551	6805	7007	7317	6469	6827	5867	6787	7260	6855	7676	7261	6965	6947	6887
ENSMUSG00000006740	5130	4841	5044	6876	6661	5648	5473	5323	5392	5897	5896	5682	7018	5789	5012	6416	6250	5967	5328	5512	5382	7289	6590	6381	6537	5800	6123	4686	4933	5319
ENSMUSG00000036781	9134	9822	11070	6033	5533	6370	7632	7754	9356	4203	4708	5010	4080	5344	9058	5305	6022	6247	7781	6565	8923	4421	4230	6038	5372	7937	6985	9271	9725	10835
ENSMUSG00000021111	5144	5365	5213	6106	6349	5843	6390	6329	6280	6641	7045	6737	6685	6527	5170	6572	6173	6246	6045	5738	5604	7601	7423	7390	6732	6442	6517	5273	5065	5647
ENSMUSG00000026043	3141	3191	3616	8697	8929	7532	3284	3259	3276	6580	6428	6312	8286	5846	5314	5060	4756	4511	4236	4564	5074	5236	4666	4123	3185	2740	3163	2169	2485	3000
ENSMUSG00000009575	5210	5135	5375	6899	7220	5969	4980	4852	4669	7133	6856	7028	6518	5824	5077	6140	6261	5919	5510	5892	5648	5859	5696	5465	6009	5183	5393	4138	4553	5160
ENSMUSG00000018848	5284	5024	5088	7085	7303	6818	6445	5931	5842	6025	5797	5800	6290	5687	3875	5551	5434	4823	4610	4553	4431	8393	7556	7615	7015	6208	6055	4722	4731	5173
ENSMUSG00000039105	8783	9665	9657	4817	4705	4827	11329	10844	12192	3958	4073	3987	3580	4306	4719	4254	4380	4667	5078	4625	5097	8433	8685	10542	10594	12968	12686	12321	12203	13107
ENSMUSG00000005625	6596	7474	7112	6468	6733	6693	6873	6537	6743	5610	6177	5998	5610	6439	5178	6306	6202	6414	6478	6067	5949	6435	6874	7967	7098	7495	7141	6421	6301	6557
ENSMUSG00000032902	5745	5704	5988	8733	8445	8086	5033	5148	4943	5271	5645	5742	5363	4904	4352	6260	6348	6158	6148	6277	6074	4732	4411	4923	5257	5471	5600	4614	4663	4986
ENSMUSG00000020250	7569	7130	7973	5174	5078	4511	7974	7753	7393	4981	5067	5162	6401	6013	4722	5937	5823	5564	5456	5343	5530	9072	7811	8375	8648	8086	8523	6792	6920	7321
ENSMUSG00000066551	6726	7464	7359	7320	7571	7368	6031	5681	6082	5598	6174	6118	4974	6035	5587	5748	5745	5911	6102	5573	5796	5506	5867	6238	6021	6344	5971	5643	5202	5762
ENSMUSG00000030120	5302	5590	5353	5987	5807	5599	5757	5633	5659	6163	6342	6686	6010	5806	5146	6999	6970	6751	6849	7089	7108	5503	5477	5900	6127	6814	6551	6004	6176	6342
ENSMUSG00000037815	4700	4702	5085	6236	6480	5203	5743	5706	6035	5612	5679	5440	6597	4975	4590	5951	5994	5526	4978	5293	5542	6532	5733	5719	6326	5730	5901	4451	5629	6125
ENSMUSG00000028173	6611	6742	6467	6574	6832	6971	6409	5636	5828	5148	5462	5542	5678	5909	5746	5804	5394	5759	6082	5368	5690	6552	6730	7136	6363	6809	6564	5830	5756	5910
ENSMUSG00000019471	6450	6744	6179	7325	7604	7352	5386	5293	5163	5922	5568	5836	5506	5397	4472	6118	6201	5894	5547	5645	5613	5501	5544	5685	5778	5979	5508	4886	4977	4961
ENSMUSG00000062203	6113	6175	6042	6741	7229	6455	5469	5176	5036	5667	5759	6048	5997	6013	4576	6765	6451	6506	5966	6102	5674	6194	6282	6542	5953	6147	5953	5006	4728	4917
ENSMUSG00000020075	4205	4276	4585	5550	5914	4911	5881	5739	5676	6125	6130	6169	7270	6419	5043	8017	7744	7604	6907	7255	6812	6886	6678	6207	6706	6141	6188	4901	5262	5575
ENSMUSG00000056851	4554	4247	4522	6044	6598	5743	5614	5367	5410	6094	6215	6202	7046	5927	4556	6754	5973	5715	5822	5353	5464	6128	5411	5723	5672	5614	5354	4772	5095	5219
ENSMUSG00000024853	4195	4032	4332	5425	6190	5136	5917	5750	5848	6443	6220	6408	7620	6595	5024	7035	6530	6387	6093	5992	5897	6551	6462	6270	6294	5709	5609	4702	5109	5339
ENSMUSG00000027533	6014	6342	6184	5452	5419	5569	7815	7697	7989	5127	5339	5426	6196	7198	8124	6784	7221	7388	7451	6993	7570	6096	6058	7375	6122	7299	7119	6805	6921	7043
ENSMUSG00000015143	3006	2799	3162	4469	4587	3693	5246	5871	5778	6795	6713	6604	8401	6023	5373	6738	6068	5817	5408	5704	5940	7137	6004	6176	5390	5452	5054	4525	5453	5811
ENSMUSG00000048578	6723	5996	6391	8488	8568	7841	4273	4032	3973	5721	5802	6025	6010	5464	4660	5203	5212	5073	4632	4670	4458	5231	5427	5232	4732	4267	4369	3619	3464	3714
ENSMUSG00000026356	6000	6655	6574	5694	5507	5751	7247	6838	7246	5605	6029	5984	5889	7126	6482	6120	6180	6800	7074	6338	6288	6394	7185	7655	5964	7026	6447	6468	6113	6330
ENSMUSG00000032050	6304	5996	5757	7345	7778	7040	5001	4944	4712	5412	5667	5436	5821	5780	4357	5959	5823	5960	5557	5334	5116	5990	6727	5941	5595	5690	5109	4265	4284	4432
ENSMUSG00000022551	7683	8087	8094	7187	6586	7098	5602	5253	5316	5232	5677	5533	5317	5687	4832	6284	6306	6138	6270	5519	6015	5202	5528	5519	5398	6028	5701	5268	5299	5407
ENSMUSG00000024914	6783	7511	7972	6527	6256	6663	6185	6131	6658	5268	5010	5296	5225	5780	5965	5733	6071	6195	6340	5918	6581	5069	5336	6187	5335	6461	5847	6136	5960	6607
ENSMUSG00000035885	5639	5491	6911	6446	5583	6266	6103	5354	6059	5796	5971	6575	5374	6022	5180	6191	6067	5575	5935	5415	5565	5264	3941	5405	5433	5978	6356	6187	4713	5269
ENSMUSG00000025153	4571	4794	5472	4616	5220	4178	5797	6738	6443	5666	5771	5880	6901	4994	5721	5473	5812	5524	5034	5745	6225	5658	5674	5575	6007	5911	5661	5602	6660	8190
ENSMUSG00000056076	4296	4241	4357	5477	6155	4953	4546	5319	5158	6448	6262	6549	6634	5180	4393	6613	6440	6049	5571	5990	6066	5954	5753	5155	5850	5561	5446	4414	5286	5499
ENSMUSG00000004665	3260	3237	3420	7299	7492	6396	3829	4035	3646	6023	5982	5957	6636	6035	4622	6992	6591	6371	5713	6071	5937	4968	5032	4607	4183	4321	4163	3485	3638	3820
ENSMUSG00000034566	9417	10834	10895	6958	6560	7529	5959	5833	6852	4685	4562	4561	4038	5092	6433	4820	4952	5026	5396	4952	6184	4423	4516	5801	5053	6114	5453	5922	6394	6722
ENSMUSG00000046798	2204	2190	2193	3327	3493	3211	5767	5341	5081	7141	7635	7252	9434	10162	7344	8331	7920	8410	7528	6945	6526	7703	7942	8072	5865	5836	5686	4942	4456	4336
ENSMUSG00000005417	5788	5425	5707	7449	7966	6637	4793	4873	4447	5407	5579	5391	6012	4984	3877	5609	5595	5373	4891	5257	4993	5370	5498	5215	5547	5181	4917	4057	4391	4637
ENSMUSG00000023043	107	128	110	158	156	170	11698	11849	11418	7201	7484	7723	6653	6621	5822	9541	9032	9344	9242	9186	9591	6768	7081	7225	9275	9687	9418	8233	8364	9034
ENSMUSG00000005683	5635	5440	5965	6787	6998	6439	5627	5531	5622	5313	5441	5501	6473	5495	4342	6108	5860	5523	5083	5066	5129	6480	5764	5873	5751	5628	5656	4415	4579	4734
ENSMUSG00000027002	4454	4098	4043	5159	5338	4675	5614	5223	4992	6358	6557	6306	6693	6281	4827	6523	6174	5990	5551	5356	5181	7177	7109	6753	6690	6251	6321	5039	4634	5245
ENSMUSG00000030738	5045	5025	5238	6605	6844	5644	4901	5261	5010	5728	5388	5405	5992	4599	3702	5426	5230	4913	4555	4707	4716	5934	5344	5033	5261	4897	4930	4068	4669	4998
ENSMUSG00000027479	5624	5623	5747	5607	5975	5232	5569	5482	5454	5801	6157	5945	5924	5945	5216	6181	6071	5975	6027	5771	5865	6074	5756	6309	6372	6260	6020	5301	5258	5626
ENSMUSG00000024381	5816	5848	6145	7299	7424	6891	5373	5356	5578	5311	5481	5506	5644	5145	4515	5426	5462	5120	4830	4972	5225	5252	4910	5318	5143	5186	5206	4197	4683	4784
ENSMUSG00000022265	4274	3957	4339	6826	7023	6122	3381	3132	3197	6555	6702	6872	6737	5258	4218	5413	4743	4712	4597	4738	4736	4847	4541	4341	3885	3521	3744	3174	3203	3357
ENSMUSG00000030342	4181	4588	4867	4419	4234	4452	9223	8923	10028	4194	4774	4670	4090	4893	6505	6208	6414	6503	7178	6490	7630	6026	5139	7392	8049	10332	9967	10652	10193	11036
ENSMUSG00000028820	4077	3796	4096	5376	5711	4996	4955	5003	5056	6223	6398	6160	7341	5806	4467	6649	5828	5529	5275	5433	5409	6377	5303	5232	5452	5043	5008	4118	4566	5007
ENSMUSG00000017466	6691	6466	6938	9340	9486	8460	3303	3214	3249	4445	4626	4652	4176	3634	3544	4123	4002	4042	4085	3971	4303	3488	3629	3554	3649	3709	3699	3587	3519	3906
ENSMUSG00000026775	6069	6460	6002	5531	5708	5704	6064	5542	5695	5204	5413	5505	4899	5788	5217	6582	6720	7079	7441	6604	6065	5662	7166	6992	6745	7655	7019	6507	5956	6287
ENSMUSG00000031948	3978	4087	4065	4780	5201	4507	5656	5455	5528	6376	6516	6454	6400	6000	4618	7162	6926	6659	6334	6418	6432	6188	5829	6078	6201	6242	5802	4990	5122	5306
ENSMUSG00000068882	4781	4602	4676	5116	4854	4640	5832	5344	5617	5769	5734	5503	6314	7077	5956	6541	6474	6768	6578	6207	5948	7086	6542	7178	6401	6754	6349	5692	5644	5573
ENSMUSG00000006205	1949	1887	2042	3636	3437	3164	5480	5147	5253	7622	8312	7955	8022	6923	5137	7184	7150	6570	6107	5927	6029	6250	5787	5759	5303	4796	5023	4130	4054	4303
ENSMUSG00000057278	6554	6365	7779	4166	3812	3838	7767	7918	9280	4423	4546	4921	4244	5636	9134	5604	6470	6454	7805	6692	9021	4840	4917	6536	5870	7954	7362	9034	9427	10525
ENSMUSG00000036275	6946	7102	7222	7611	7792	7414	4761	4432	4391	4651	4705	4885	5112	5111	4237	4741	4614	4566	4616	4093	4084	5426	5298	5478	4762	4753	4691	4245	3788	4167
ENSMUSG00000025068	5323	5025	5275	6740	6480	6619	5006	4501	4605	4744	5223	5004	4936	5253	4692	5315	5519	5199	5744	5398	5476	5437	4807	5576	5435	6216	6183	5729	5508	5579
ENSMUSG00000001627	5146	5317	5737	4320	4060	4254	7830	7608	8351	5326	5725	5825	5213	6311	6623	5439	5851	5770	6141	5763	6102	7205	7385	8484	7330	8294	8028	8070	8144	8412
ENSMUSG00000051391	6121	5562	6193	6498	6704	5517	5042	5474	5206	5465	5269	5244	5383	4111	3439	4802	4650	4370	4113	4452	4310	6517	5625	5644	6068	5672	5650	4776	4963	5782
ENSMUSG00000030795	4394	4188	4178	6062	6246	5517	4419	4484	4369	6196	5653	6299	6848	5826	3818	6435	5623	5298	5122	5097	4932	6005	5158	5435	5704	4938	4968	3719	4052	4361
ENSMUSG00000026192	3462	3172	3535	4514	4914	4457	5622	5109	4934	6478	6427	6316	7323	6206	5142	7182	6681	6297	5889	5887	5853	6712	6301	6103	5805	5683	5543	4832	4482	5124
ENSMUSG00000007836	4878	4895	5084	6336	6626	5537	4412	4642	4568	5386	5165	5416	6274	4909	4287	5307	5365	5147	4869	4612	5099	5456	4650	4694	4850	4853	4284	3606	4116	4577
ENSMUSG00000032562	4727	4674	4983	6711	7471	6494	4098	3895	4041	5163	5145	5224	6264	4558	4016	5423	5030	4779	4259	4496	4761	4667	3780	4263	4417	4093	4116	3552	3573	4107
ENSMUSG00000016494	2425	2187	2565	6424	6636	6129	5254	4925	4941	5941	6066	5822	6481	5599	4290	5681	5338	4918	4268	4177	4197	5507	4911	5159	4543	4432	4278	3379	3357	3524
ENSMUSG00000038612	5053	5041	5460	5741	5863	5636	5895	5720	5585	5163	5270	5352	5449	5867	5536	5698	6014	6049	6145	5816	5865	6294	6491	6836	6269	6691	6140	5904	5786	6124
ENSMUSG00000042688	4966	4937	5039	6704	6859	5571	5404	5458	5283	5119	5003	4982	5589	5071	3658	5948	5810	5293	4675	4947	4819	6376	5899	5681	6427	5740	5467	4381	4417	4870
ENSMUSG00000030536	4521	4739	4997	5803	6186	5120	4904	5375	5118	5127	4935	4947	5930	4552	3906	5648	5441	4913	4664	4968	4753	5884	5986	5495	6245	5252	5428	4294	4884	5428
ENSMUSG00000017778	9131	9171	8774	6182	5893	6224	6269	5751	5920	4121	3995	4407	4367	5310	5996	4574	5088	5151	5703	4753	5459	5041	4729	6039	4828	6203	5557	5638	5307	5836
ENSMUSG00000028249	5817	5843	5775	5889	6104	5821	6002	5466	5626	4920	5326	5107	5235	5593	5228	5513	5326	5486	5257	5062	5221	5816	5601	6230	5968	6493	6273	5733	5429	5443
ENSMUSG00000030884	8646	9808	9512	7061	6910	7495	5738	5352	5963	3979	4465	4511	3799	4689	5404	4733	5162	5279	5780	5209	5603	4221	4864	5367	4830	5747	5517	5757	5755	5850
ENSMUSG00000026385	8258	8148	8593	6269	5820	6408	6989	6115	6604	4431	4533	4722	4582	5685	6775	4423	4754	4920	5488	4712	5410	5142	4185	5945	5356	6073	5740	6176	5817	6220
ENSMUSG00000047126	4488	4364	4602	5293	6278	4588	4942	4910	4813	5684	5592	5735	6278	5048	4058	5547	5150	4695	4350	4643	4603	6551	6134	5753	5928	5105	4931	4159	4683	5097
ENSMUSG00000024538	6364	6710	7061	6241	6021	6374	5690	5974	6345	4718	5163	4970	4835	6220	6989	5148	5437	5742	5881	5396	6185	5034	5713	6309	4585	5546	4945	5078	5089	5373
ENSMUSG00000021877	5920	5907	5990	6803	6384	6169	5642	4694	4995	4971	5632	5359	5941	5670	4459	5028	4732	4386	4429	4132	3968	6872	5829	6680	5389	5547	5264	4468	4005	4349
ENSMUSG00000031231	9421	10653	10750	5886	5546	6565	6197	6267	6779	3473	3774	4116	3208	4500	6587	4581	4726	4944	5603	5438	6632	3690	3833	5180	4640	6750	5825	6929	7603	7799
ENSMUSG00000029730	4737	5172	4868	5778	5713	5684	5703	5358	5351	5740	5995	6110	5774	6201	5025	5891	5665	5732	5449	5385	5436	5556	5643	5780	5534	5647	5311	4367	4639	4783
ENSMUSG00000025492	2792	2569	2905	5877	5092	5501	4668	4514	4292	6717	6332	7097	4921	4457	3688	6180	6279	5209	5955	5571	5756	4790	3134	4319	4721	4795	5206	4814	4243	4870
ENSMUSG00000053907	5076	5030	5402	6164	6142	5925	3255	2796	3071	4793	4889	4712	6184	6377	5294	7272	7293	7511	7320	6382	6965	4396	3999	4244	4734	4795	4823	4549	3965	4243
ENSMUSG00000004455	5629	6268	6025	5795	5844	6153	5241	5013	5195	5159	5657	5611	5240	5844	5728	5171	5544	5729	5677	5325	5372	4910	5697	6012	5135	5714	5139	5000	4955	4921
ENSMUSG00000029405	5573	5451	5767	6127	6074	5867	4602	4456	4536	5652	5908	5986	5570	6197	5184	5534	5282	5681	5591	5477	5272	5240	5779	5536	4554	5222	4835	4077	3952	4178
ENSMUSG00000024493	4505	4285	4528	6267	6212	5687	5381	5509	5277	5488	5247	5301	5592	5091	3783	5165	4977	4795	4209	4122	4098	6714	6565	6486	6134	5378	5593	4229	4448	4890
ENSMUSG00000028478	5406	5747	5900	5168	5101	5125	6867	6553	6809	4759	4947	5253	4886	5432	4915	5263	5526	5540	5627	5415	5465	5836	5962	6768	6259	7220	6726	6257	6510	6488
ENSMUSG00000029623	5127	5022	5044	5467	5288	5044	5446	4952	5043	5523	5707	5941	5295	5594	4422	5471	5811	5587	5447	5177	5191	5476	5624	5790	5787	5814	5384	4946	4737	4941
ENSMUSG00000059248	5370	5636	6119	7030	7711	6099	3340	3500	3402	5049	5002	5214	5589	3949	3479	4653	4209	4028	3881	4041	4381	4223	3805	3492	3662	3618	3526	3139	3551	3667
ENSMUSG00000024393	3708	3676	4019	4399	4757	3807	4072	5022	4663	5057	5068	5301	6435	4518	4833	5354	5370	5271	5334	5909	6268	4599	4425	4320	4753	4600	4357	4386	5497	6661
ENSMUSG00000024425	7652	7813	8063	7294	6853	7030	5356	4428	5106	4060	4341	4474	4101	4730	3753	4412	4572	4284	4280	3663	3535	5486	5258	6235	5630	6263	5800	4901	4464	4761
ENSMUSG00000079477	5285	5203	5437	5090	5313	4922	6317	6224	6338	4611	4877	4864	4833	4918	4665	5653	5443	5293	5359	5194	5454	6163	5737	6573	6917	7259	7006	6708	6504	6800
ENSMUSG00000083596	5281	5450	4992	4695	5287	5099	6597	6089	6167	5187	5332	5154	5183	5803	5851	5640	5715	5672	5939	5592	5759	5710	5356	6577	6205	6739	5698	5452	5412	5463
ENSMUSG00000041736	3488	3928	4175	4191	3701	3946	7651	7197	7912	5599	5931	6507	5140	5933	7487	5682	6326	6080	6589	5959	7123	5660	5565	7443	5678	7377	6962	7206	7087	7500
ENSMUSG00000032301	6979	7615	7432	5810	5774	5816	5886	5652	6174	4216	4463	4552	4274	5260	6025	5038	5241	5528	6096	5459	5944	4624	4704	5642	5065	6021	5290	6042	5770	6425
ENSMUSG00000009470	4847	4510	5031	5686	5688	4976	4842	4647	4901	5254	5304	5376	5886	5347	4813	5660	5668	5445	5106	5505	5313	5288	5181	5222	5444	5153	5178	4318	4468	4813
ENSMUSG00000020708	4495	4596	4678	4565	4662	4635	6280	5743	5906	5993	5984	6333	5756	6220	4820	5979	6032	6029	6124	5579	5759	6182	6487	6791	6070	5856	6094	5611	5386	5669
ENSMUSG00000029467	4901	4488	4877	6458	6858	5665	4246	4391	3960	5455	5683	5425	5597	4667	3674	4874	4784	4541	4178	4380	4518	5557	5062	4871	4783	4402	4315	3503	3847	4266
ENSMUSG00000022193	5512	6237	6369	4910	4845	5417	6713	6340	6364	5170	5632	5884	4946	5793	5125	4831	5328	5166	5537	5108	5466	5912	5955	6769	5770	6387	6005	6037	5788	5958
ENSMUSG00000015671	5948	6390	6720	5340	5140	5238	6834	6247	6910	4595	4947	5050	4950	6183	6997	5032	5456	5195	5596	4896	5916	5700	5465	6510	5035	5880	5656	5461	5537	5917
ENSMUSG00000033161	5705	5510	5901	6376	6944	5614	4110	4273	4007	4590	4464	4515	5259	4043	3255	5485	5069	4773	4495	4769	4583	4667	4202	4029	4664	4256	4406	3569	4056	4411
ENSMUSG00000022698	6234	6292	6106	7217	6952	6155	4398	3944	4265	4848	4648	4708	4687	4616	3984	5003	4722	5116	4831	4658	4431	5011	4906	4891	5055	5098	4746	4232	3976	4237
ENSMUSG00000005410	3217	3435	3574	4822	4733	4429	5097	4967	4908	6201	6194	6411	6231	5788	4589	6717	6762	6380	6098	5921	5839	5365	5634	5504	5705	5608	5626	4880	4872	5032
ENSMUSG00000055065	5276	5349	5643	6734	6658	5774	4000	4161	4157	4269	4386	4368	5078	4753	3908	6150	6324	6166	5627	5512	5372	4749	4732	4563	5303	5337	5240	4543	4254	4733
ENSMUSG00000064337	4736	5091	4760	4231	5363	4233	7764	6473	7157	3441	3517	3938	5331	6598	7096	6450	5306	6728	6217	6900	6647	6652	9497	8401	6945	7922	6274	7313	7040	6768
ENSMUSG00000021037	4188	4270	4316	4989	4783	5098	5740	5628	5707	5472	5735	6047	5672	6203	5277	6019	6126	6229	6076	5686	6074	5837	5550	6963	5738	6396	5961	5586	5302	5649
ENSMUSG00000026434	5179	5313	5612	6715	6680	5782	4607	4215	4673	5236	5442	5630	5061	5018	4462	5202	5043	4692	4653	4906	4875	4857	4532	4718	4890	4558	4432	3799	3971	4089
ENSMUSG00000021595	3762	3599	3713	4745	4850	4223	5521	5306	4817	4895	5065	4994	6197	6099	4811	6425	6650	6360	5773	5588	5424	6585	6940	6333	6307	6310	5866	4871	4814	4751
ENSMUSG00000021486	3796	3676	3822	5256	5291	4894	5161	4902	5107	4897	5268	5118	6343	5319	4523	5455	5638	4962	4620	4561	4904	5681	4474	4839	4915	4804	4928	4142	4251	4323
ENSMUSG00000027642	3523	3412	3708	4783	4998	4375	4369	4443	4396	6089	5992	6068	6460	5193	4194	5780	5262	4779	4918	4713	5205	5738	4752	4728	4923	4584	4767	3991	4074	4510
ENSMUSG00000006498	3384	3129	3587	4686	5006	3783	4738	4733	4691	5184	5343	5085	7310	5119	4393	6083	5547	5000	4958	4801	4899	6059	4840	5152	4976	4789	4733	4183	4834	4888
ENSMUSG00000028800	4564	4735	5262	4904	4905	4804	5008	5140	5187	5499	5698	5847	5029	5468	5136	5788	5749	5782	5849	5561	5682	4757	4738	5447	5346	5892	5705	5171	4766	5080
ENSMUSG00000009863	7296	8028	8703	7950	7340	8050	4324	4490	4750	4253	4476	4765	3686	4086	3835	4504	4494	4471	4677	4456	5063	3540	3776	4341	3819	4539	4451	4177	4564	4673
ENSMUSG00000025580	5383	5389	5550	5408	5422	5384	5068	4706	4766	5285	5496	5460	5607	5882	4774	5533	5613	5331	5378	5143	5210	5348	5102	5712	4979	5250	5001	4436	4554	4491
ENSMUSG00000047879	3956	3727	4231	5434	5519	5172	4751	4343	4526	5176	5283	5274	6237	6197	4434	5827	5625	5406	4936	4922	4490	6391	5587	5885	5681	5400	5171	4216	4028	4064
ENSMUSG00000028964	5362	6094	5906	5714	5955	6080	5194	5244	5592	4917	4969	5012	4539	4998	4869	5072	5339	5170	5513	5008	5722	4434	4533	5193	5059	5549	5246	4854	5119	5387
ENSMUSG00000000420	3726	3702	3768	4885	5170	4692	4840	4556	4391	5736	6204	5882	5816	5399	4491	5576	5361	5217	4598	4598	4602	5708	5888	5695	5138	5016	4878	3767	3765	3732
ENSMUSG00000020457	5634	6340	6362	5418	5262	5586	5642	5515	5771	4529	4895	5198	4433	5443	5484	5062	5327	5580	6118	5287	6073	4700	5451	5881	5036	5907	5765	5679	5579	5935
ENSMUSG00000008690	3922	4274	4358	4979	4941	4874	5365	5466	5259	5008	5317	5397	5297	5324	4474	5906	6045	5885	5865	5821	5673	5150	5408	5686	5348	5629	5509	4918	4977	5285
ENSMUSG00000022752	5208	5194	5270	6487	6587	5961	4503	4050	4105	4427	4475	4442	4823	4821	3702	5721	5580	5489	5329	5065	4805	4817	5096	5162	5358	5109	4969	4279	4090	4270
ENSMUSG00000026509	3749	3380	3860	5028	5620	4492	4186	4275	4206	5368	5568	5798	6648	5434	4550	5566	5608	4997	4616	4840	4884	5407	4660	5241	4703	4575	4364	3734	4098	4458
ENSMUSG00000062867	4356	4665	4668	5920	5707	5636	4856	4584	4917	5022	5229	5373	4973	5020	4468	6088	5867	5687	5478	5575	5710	4427	4293	4637	4725	4888	5148	4678	4552	4769
ENSMUSG00000040824	6178	6672	7298	5079	4957	5255	5838	5581	6206	4226	4044	4565	3748	4425	5520	5070	5547	5631	6210	5637	6646	4206	3944	5106	5092	6307	5980	6341	6542	7299
ENSMUSG00000022477	5418	5501	5540	6802	6800	6488	4201	3969	3971	4685	4640	4481	4981	4401	3225	4798	4941	4349	4092	4307	4191	4719	4423	4266	4593	4280	4138	3605	3582	4028
ENSMUSG00000015961	4595	4873	4521	5473	5289	5271	4954	4812	4748	4903	5355	5370	5147	5697	5001	5746	5660	5991	5890	5339	5469	5604	5950	5634	5372	5742	5501	4754	4703	4725
ENSMUSG00000018446	5142	4947	5261	5299	5336	4957	5159	4959	5212	4943	5039	5281	5276	5412	5120	5594	5441	5448	5912	5270	5684	5147	4566	5017	4751	5155	5039	4822	4943	5049
ENSMUSG00000022108	6260	6343	6295	6144	6003	6064	4828	4373	4983	4865	4643	5073	4913	4957	4854	3997	3731	3853	4021	3952	3831	5086	4792	5306	3730	4418	4019	3948	3788	3833
ENSMUSG00000007029	2776	2703	2976	3674	4080	3375	4583	4936	4577	5867	5977	5861	7183	5286	4505	5833	5752	5408	5009	5362	5424	5605	5240	4706	5030	4509	4479	3756	4337	4723
ENSMUSG00000033813	5532	5304	5552	4778	4794	4745	5816	5384	5689	4607	4872	4464	4669	5703	5925	5281	5406	5848	5979	5418	5091	5647	5929	6247	5452	6256	5631	5573	5373	5350
ENSMUSG00000025510	6416	7318	7098	6534	7146	6676	5128	4810	4496	4012	4176	4194	4479	4797	4039	4598	4721	4648	4717	4265	4247	4824	5132	5553	5056	5466	5208	4646	4479	4300
ENSMUSG00000037242	5546	5206	5825	6440	6684	5652	4999	5290	5111	4631	4739	4697	4810	3868	3312	4139	3972	3522	3333	3432	3440	5772	4837	4923	4809	4369	4735	3677	3820	4366
ENSMUSG00000023015	3254	3140	3225	4646	4899	4486	4442	4392	4058	5234	5321	5233	6247	5631	4340	6504	6298	6154	5808	5802	5434	5217	5138	5033	5404	5290	5224	4193	4359	4534
ENSMUSG00000031078	6563	6344	6702	7509	7303	6777	3579	3607	3758	3883	3908	3938	4823	4126	3413	4653	4490	4187	3905	4276	4117	4350	3853	4036	4192	3851	4129	3208	3619	3897
ENSMUSG00000024346	6023	6422	6458	5025	4902	5081	5674	5992	6696	4786	4884	5091	3963	4846	5756	5184	5526	5581	6260	5392	6450	4182	4355	5428	5127	6275	5635	5673	5879	6265
ENSMUSG00000044894	9100	9976	10015	5507	5382	5837	5829	5267	6619	3524	3790	4100	3460	4117	5619	3836	4230	4361	4789	4245	5241	4212	4051	5345	4355	5692	4986	6112	6027	6330
ENSMUSG00000003038	7948	7096	7358	5959	4918	5012	3699	3718	4268	3632	3880	4440	4048	6359	5989	4892	6093	5843	5548	6929	6114	3318	4177	5118	3829	5324	4760	4791	4555	4771
ENSMUSG00000059534	8765	9835	10001	6295	6340	6590	4677	4362	4983	3733	3880	3998	3274	3863	4654	4053	4467	4517	5012	4414	5098	3392	3260	4408	4113	5530	4647	5448	5284	5592
ENSMUSG00000027699	3986	4013	4014	6036	5790	5637	4526	4144	3946	4550	4864	4585	5328	5431	4548	5928	5568	5413	5543	5154	5197	4829	4640	4961	5205	5255	5432	4057	3923	4186
ENSMUSG00000028932	5093	5314	5311	4707	4958	4707	5556	5493	5393	5432	5786	5849	5350	6119	5323	4729	5061	4775	5085	4671	4702	6069	5905	6504	5267	5288	5125	4333	4781	4506
ENSMUSG00000063358	5426	5295	5322	5990	5988	5691	4795	4519	4332	4512	4739	4656	4948	4951	4433	5040	5253	5186	4799	4589	4597	4827	4739	4954	4528	4851	4791	4394	4114	4075
ENSMUSG00000061518	7395	7731	8262	5760	4964	5657	5776	5593	6160	4186	3933	4298	3862	4803	6021	4140	4659	4389	5238	4587	5824	4161	3826	5020	4305	5257	4842	5382	5878	6398
ENSMUSG00000022858	5075	5485	5336	5356	5652	5261	4554	4297	4751	4338	4499	4577	4770	5335	4832	5315	5463	5409	5700	5266	5501	4715	4704	5354	4671	5644	5049	4863	4700	4783
ENSMUSG00000017009	6748	7038	6752	5515	5980	5173	4847	4484	4137	4576	4608	4639	4497	4329	3639	4855	4518	4871	4671	4541	4286	4859	5672	5081	4854	4990	4510	3745	3991	3964
ENSMUSG00000027282	4494	4823	4963	4166	3936	4147	6224	5881	6109	4831	5215	5408	4841	5686	5672	5381	5705	5711	6121	5234	5692	5529	6060	6653	5952	6934	6567	6561	6389	6650
ENSMUSG00000028792	5107	5495	5588	5747	5784	5492	4430	4350	4701	5159	5293	5458	4650	4807	4206	5575	5615	5635	5800	5310	5794	4152	4292	4457	4818	4865	4955	4388	4619	4514
ENSMUSG00000015714	4301	4180	4592	6152	6398	5806	4268	4064	3932	4361	4594	4208	5707	5171	3657	5490	5113	4659	4441	4465	4196	5399	4960	5202	4855	4701	4452	3955	3420	3980
ENSMUSG00000030591	7142	7697	7723	5079	5622	5196	6499	6363	6824	3787	4078	4196	4019	4013	4184	4628	4727	4425	4711	4566	4757	4885	5235	5811	5429	6251	6187	5714	5850	5881
ENSMUSG00000033732	3280	3135	3392	4161	4363	3704	4244	4192	4317	5730	5804	5436	6239	5147	4354	6489	5987	5799	5099	5486	5320	5123	4614	4402	5043	4710	4569	3954	4238	4732
ENSMUSG00000030663	6360	6955	7034	5285	5521	6089	5225	5429	5811	3583	3795	3776	3542	4319	4970	4927	5307	5504	6367	5541	5912	3929	4335	4764	5449	6595	5777	6363	6686	6686
ENSMUSG00000032803	4377	4178	4352	5521	6059	5181	4211	4124	3825	4878	4828	5053	5320	4450	3369	5761	5289	5257	4786	5008	4676	4733	5116	4720	4703	4727	4563	3797	4133	4276
ENSMUSG00000069833	3561	3859	3944	5002	5832	4641	4208	5043	4412	5065	4455	5291	4651	4115	6679	4714	5740	5259	4858	6814	6616	3818	5390	5142	5293	4551	4557	4146	5445	6157
ENSMUSG00000054408	3975	4114	4334	4558	4712	4377	5752	5601	5831	4612	4915	4757	4712	5273	5273	5766	5759	6165	6391	5729	6001	5496	5980	6163	5915	6641	6135	5746	5597	5883
ENSMUSG00000022407	3950	4133	4213	4887	5033	4913	4926	4997	4909	5462	5554	5866	5386	5428	4705	6139	6036	5849	5789	5499	5686	4884	5285	5359	5053	5536	5128	4965	4693	4491
ENSMUSG00000055302	4569	4751	5193	5680	6204	5428	4006	3988	4185	5479	5489	5962	4907	4578	3978	5063	4872	4542	4299	4489	4671	4467	3676	4061	4134	4191	4038	3395	3582	3927
ENSMUSG00000000171	7354	8205	8023	7056	6997	6875	4477	3983	4040	3804	3881	3942	3632	4210	3827	4605	4669	4575	4498	4209	4318	3803	3594	4102	4052	4265	4346	4248	3779	3847
ENSMUSG00000029169	3659	3772	3925	4740	4568	4176	4380	4222	4340	5196	5495	5154	6129	5461	4584	5616	5493	5251	4881	5068	4842	5402	4517	4759	4697	4698	4812	4215	3847	4280
ENSMUSG00000060904	6747	7067	6773	5858	6011	5979	6306	5661	5585	3719	3909	4221	4315	5170	4541	4580	4451	4674	4602	4390	4169	4906	5945	6379	4889	5886	5466	4815	4705	4889
ENSMUSG00000004591	4691	4772	4777	5504	5705	5357	4994	4674	4646	4813	4977	4762	4951	5157	4048	5260	5080	4988	4863	4843	4412	5527	5851	5808	5487	5575	5201	4419	4070	4164
ENSMUSG00000006398	3280	3363	3395	4684	4751	4430	4592	4501	4499	4511	4625	4661	5449	5420	4888	6328	6824	6418	6113	6026	6363	4618	4501	4902	5342	5750	5603	5038	4767	4854
ENSMUSG00000028741	7116	7557	8165	5562	5290	5762	5261	5524	5726	3695	4010	4158	3628	4502	5264	5015	5253	5243	5748	5412	6252	4116	4474	5045	4904	5821	5523	5615	6138	6385
ENSMUSG00000050953	2838	2828	2716	5333	5403	4898	4556	4284	4039	5157	5155	5205	5559	5326	4381	5663	5327	5140	4909	5036	4761	5229	4967	5039	5032	4995	4412	3906	3737	3905
ENSMUSG00000029063	4292	4383	4609	6489	6463	6116	4108	4244	4068	4652	4678	4870	4700	4351	3465	5379	5182	4882	4605	4582	4846	4415	3975	4409	4944	4755	4636	3779	4017	4188
ENSMUSG00000013593	5330	6044	5992	5695	5661	5780	4743	4922	5118	4609	4977	4890	4279	4675	4363	4646	4770	4720	4916	4832	5136	4546	4735	5006	4526	5100	4896	4280	4455	4837
ENSMUSG00000024735	3630	3579	3684	5187	5258	4701	4370	4073	4201	5278	5081	5447	5950	5102	3604	5478	5434	4782	4591	4553	4476	5073	4488	4500	4471	4117	4152	3379	3547	3911
ENSMUSG00000003072	5384	5473	5811	6366	6423	6202	4437	4079	4214	4104	4111	4297	5142	4427	3788	4672	4695	4360	4010	4010	4285	4190	3763	4140	3846	3920	4126	3493	3405	3586
ENSMUSG00000090553	6353	6867	6787	4338	3512	4162	6988	6468	7290	4109	4305	4217	3847	5403	7588	4612	4983	5248	6355	5448	6548	4458	4438	5995	4696	6200	5975	6727	6757	7688
ENSMUSG00000027680	5567	5283	5217	5837	6042	5679	4518	4254	4260	4470	4555	4528	4814	4736	3577	5090	4924	5017	4575	4516	4251	5434	5385	5391	5483	5373	5081	4012	3861	4045
ENSMUSG00000029484	3979	4120	4080	5250	5093	5378	5509	4964	5263	5090	5437	5386	4829	5337	4442	4781	4835	5040	5021	4599	4643	5123	5504	6228	4590	5337	4796	4474	4197	4472
ENSMUSG00000027108	4060	3688	3791	3752	3612	3708	5807	5288	5655	5508	5667	6009	5229	5770	4946	5662	5928	5953	6033	5607	5560	5490	5668	6127	5779	6035	5804	5215	5050	5103
ENSMUSG00000039756	4333	4585	4743	4757	5082	4789	4877	4719	4920	4471	4823	4787	4778	5676	4696	5622	5730	5902	6401	5842	5531	5116	5777	5977	5329	5866	5593	5030	4876	5166
ENSMUSG00000030061	5536	5985	5571	4700	4703	4858	6110	5632	5846	4086	4331	4160	4038	4955	4925	4847	4873	5152	5290	4885	4789	5321	5740	6525	5715	6654	6493	5855	5657	5862
ENSMUSG00000041057	3616	3464	3577	4221	4166	4003	4818	4654	4378	4997	5283	5390	5622	6028	4379	6060	6150	5991	5888	5780	5212	5856	6102	6109	5557	5568	5283	4750	4602	4645
ENSMUSG00000005566	4238	3935	4416	5672	5495	4856	3682	3543	3429	4324	4518	4391	5545	4501	3743	5250	5290	4679	4409	4537	4823	4587	3814	3655	4062	3906	4090	3491	3311	4039
ENSMUSG00000042699	4033	3679	4128	5339	5356	4749	4131	3903	4183	5149	4933	4975	5880	4914	3690	5290	4727	4561	3909	4077	4201	5527	4557	4660	4890	4127	4162	3343	3794	4032
ENSMUSG00000022427	4946	5047	5051	4780	4507	4713	5194	5042	5192	4524	4588	4856	4572	5294	5091	5430	5725	5674	6053	5492	5877	4498	4453	5436	5223	5709	5441	5315	5156	5471
ENSMUSG00000071650	3473	3320	3721	4821	5149	4230	4015	4163	4035	5068	4857	4700	5733	4517	3455	5537	5127	4838	4211	4357	4305	5295	4494	4335	4842	4267	4157	3489	3833	4117
ENSMUSG00000026355	3511	3320	3313	4487	4507	4185	4729	4637	4360	5524	5532	5751	6325	5778	4355	5397	5194	5022	4594	4757	4610	5332	4887	4951	4431	3859	4270	3364	3473	3649
ENSMUSG00000039191	4386	4261	4333	6713	6793	5945	3160	3345	3173	5424	5558	5363	4636	4260	3334	3805	3746	3610	3340	3220	3204	3904	3531	3538	3084	2786	2871	2370	2282	2552
ENSMUSG00000026701	4083	3873	3952	4708	4447	4421	4829	4291	4307	5640	5600	5825	6267	5603	4053	5262	4797	4276	4242	3969	3909	5965	5014	5635	4748	4411	4533	3648	3451	3667
ENSMUSG00000020594	3999	4091	3880	5216	5288	4514	4434	4240	4078	4933	5077	4802	5525	4970	3593	4908	4528	4469	4192	3909	3681	5807	5731	5558	5174	4565	4539	3656	3608	3803
ENSMUSG00000028937	4177	4372	4400	5457	5290	5256	4991	4590	4600	4940	5066	5047	4626	4734	3410	5348	5332	4619	4340	4314	4390	5119	4738	5199	5248	4987	5302	4181	4152	4034
ENSMUSG00000029048	5755	5931	6301	6192	5755	5928	4548	4500	4655	4133	4257	4611	3921	4551	4446	4475	4863	4565	4797	4330	4699	4171	3933	4923	4462	4838	4634	4338	4330	4550
ENSMUSG00000029076	5055	5714	5921	5545	5047	5522	5326	4986	5411	4419	4687	4721	4123	4700	4758	4496	4658	4681	4957	4514	4897	4436	4842	5104	4536	5142	5144	4726	4607	4702
ENSMUSG00000034120	3886	3683	4080	5146	5205	4458	3267	3207	3388	4351	4616	4574	5778	5223	4302	5811	5305	5468	5189	5199	5168	4448	3794	4022	4501	4476	4124	3824	3804	4021
ENSMUSG00000037149	4021	3842	3711	4429	4707	4091	4822	4529	4502	5209	5221	5348	5483	5391	4453	5152	5181	4872	4796	4617	4450	5512	6230	5648	4830	4738	4773	3937	3557	3929
ENSMUSG00000029152	5633	5841	5955	5230	5662	5391	4718	4679	4892	4144	4410	4579	4212	4819	5211	4282	4147	4392	4697	4469	4744	4653	4950	5596	4174	4900	4737	4830	4814	4811
ENSMUSG00000024590	4265	4318	4051	6096	6072	5501	3502	3538	3467	4937	5063	5158	5241	4638	3467	5104	5030	4722	4237	4145	4067	4426	4147	4283	4092	4141	3796	3021	3262	3222
ENSMUSG00000120992	962	900	901	1678	1572	1437	4275	4062	4021	7556	7778	7714	7386	6162	4690	7122	6746	6319	5811	5673	5839	4698	4260	4200	4370	3881	3944	3089	3230	3189
ENSMUSG00000063273	4362	3946	4212	5563	5748	4889	3729	3553	3615	4322	4511	4812	5208	4565	3462	5679	5131	5257	4799	5000	4548	5041	4822	4559	4869	4594	4326	3510	3860	3880
ENSMUSG00000016541	3399	3409	3528	4447	4325	4266	5486	5045	5205	5224	5361	5341	4901	4835	4046	5489	5469	5404	5400	5015	5165	4995	4846	5121	5616	5833	5906	4875	4601	4864
ENSMUSG00000007458	3603	3852	3948	3313	3449	3077	6619	6706	7126	4236	4540	4755	4623	5389	5595	5465	5642	6199	6215	5740	6360	6010	6661	6983	6188	7123	6895	6455	6350	6861
ENSMUSG00000025161	2402	2237	2478	3691	3685	3430	6858	6688	6358	5107	5074	5187	5525	4889	4164	5427	5402	5064	4671	4702	4660	6972	6794	6447	6472	6317	6371	5198	5200	5606
ENSMUSG00000032199	5854	6345	6189	6497	6403	6085	3738	3706	3707	4146	4123	4157	4131	3944	3543	4815	4705	4582	4855	4588	4609	3448	3441	3567	3940	4169	3885	3667	3718	3760
ENSMUSG00000041891	4454	4296	4431	6323	6630	5924	3729	3666	3647	4560	4661	4401	4796	4464	3426	5079	4737	4704	4334	4300	4044	4756	4372	4432	4383	4252	4095	3298	3174	3421
ENSMUSG00000008892	4114	4421	4539	4328	4427	4403	5354	5488	5345	4816	5133	4763	4663	4978	5136	4880	5267	5116	5323	4997	5481	4905	4899	5438	5141	5475	5244	5022	5150	5060
ENSMUSG00000036751	7641	8428	9234	6798	5588	6264	4679	4570	4809	3305	3523	3943	3242	3862	4591	3867	4418	3922	4411	3808	4695	3452	2903	4061	3906	4757	4473	4730	4387	5011
ENSMUSG00000020029	4566	4768	4537	6152	6322	5561	3326	3506	3242	4592	4501	4470	5133	4820	3838	4730	4578	4655	4298	4307	4382	4053	4117	3774	3582	3721	3449	3019	2849	3097
ENSMUSG00000005873	4402	4673	4928	5787	5267	5438	5408	5305	5468	4077	4173	4399	4098	4481	4354	3997	4453	4077	4288	4233	4726	4425	4475	4849	4267	4763	4909	4626	4299	4714
ENSMUSG00000059208	3914	3533	3789	4941	4769	4265	4109	4116	4266	4800	4580	4623	5700	4532	3669	4955	4999	4716	4301	4473	4463	5290	4326	4494	4752	4304	4406	3743	4223	4599
ENSMUSG00000027715	3393	3448	3802	5836	5708	5133	3563	3382	3666	4186	4597	4247	5490	4541	3855	5370	5362	5048	4853	5152	5182	4113	3641	3640	4295	4049	4055	3717	3653	3913
ENSMUSG00000022391	3550	3420	3645	4348	4508	4008	4545	4177	4161	4888	4962	5078	5421	4851	3774	5748	5742	5328	4989	5077	5077	5184	5173	4871	5121	4914	5062	4110	4407	4440
ENSMUSG00000032096	4622	4554	4802	6097	6080	5486	3857	4000	4015	4249	4413	4351	4684	4435	3850	5088	4835	4776	4792	4806	4579	4393	4329	4382	4684	4602	4388	3847	3914	4132
ENSMUSG00000027804	5342	5293	5710	5652	5320	5100	4434	4214	4514	4480	4605	4604	4427	4813	4658	5141	5352	5109	5440	5038	5240	4743	4392	4790	4579	5122	4718	4632	4448	4485
ENSMUSG00000006589	4021	3875	4086	4367	3970	4295	5443	4886	4828	4486	4614	4780	5074	5183	4294	5676	5463	4945	5191	4895	5029	5303	4353	5584	5097	5839	5501	5092	4706	5155
ENSMUSG00000028676	4196	4177	4320	4658	4759	4346	4659	4118	4859	4399	4741	4770	4873	5322	4651	5616	5253	5683	5518	5295	5255	4982	5090	5460	5228	5604	5211	4857	4586	4761
ENSMUSG00000014867	4148	4194	4354	5195	5501	5064	4047	4295	4035	4724	4900	4611	4504	4138	3425	5010	5134	4640	4595	4543	4688	4583	4485	4415	4884	4686	4856	4117	4185	4452
ENSMUSG00000029718	1915	1885	1890	4131	4318	3892	3292	3185	3134	6505	6498	6570	6348	5392	4005	5518	5189	4783	4579	4374	4270	4116	3294	3600	3283	3073	3248	2637	2719	2922
ENSMUSG00000028207	3769	3863	3574	6715	6555	6087	3435	3143	3521	4961	5081	5029	4965	4909	3677	4250	4062	3999	3723	3728	3469	4466	4121	4426	3456	3172	3226	2625	2555	2649
ENSMUSG00000029581	3783	3745	4176	5463	5163	4379	2979	3240	3251	4799	4699	4999	5524	3762	3312	4729	4375	4272	3899	3979	4248	4002	3181	3222	3196	3341	3303	2779	3226	3720
ENSMUSG00000032116	4779	4627	4516	6331	6258	5802	4164	3654	3655	4535	4703	4354	4450	4202	3075	5026	4672	4455	4390	4218	3756	4711	4492	4486	4929	4589	4454	3689	3503	3832
ENSMUSG00000022982	6007	6569	6746	5292	5231	5489	4570	4616	5154	4076	4116	4458	3881	4262	4042	4526	4639	4525	4887	4389	4891	3914	3510	4599	4605	5253	4924	4854	4941	4902
ENSMUSG00000041859	3430	3438	3368	4508	4731	4107	4363	4291	4168	5448	5469	5384	5281	5099	4062	5332	5502	4984	5006	4842	4995	4800	4411	4774	4711	4563	4488	3703	3724	4027
ENSMUSG00000022241	3811	3933	4012	4369	4560	4120	5770	5715	5806	4590	4591	4808	4763	4611	3550	4561	4641	4387	4177	4289	4108	6352	6286	6437	6059	5929	6038	4864	4999	5040
ENSMUSG00000091537	5873	6701	6989	4211	3952	4505	5451	5411	6345	3462	3701	3774	3229	4158	6607	4382	4868	5145	6003	5239	6511	3687	3777	4504	4524	5866	5123	6482	6757	7644
ENSMUSG00000021248	4332	4359	4328	5228	5031	5012	4689	4607	5022	4714	4695	4940	5149	5015	4336	4627	4334	4066	4215	4129	4134	5188	4950	5305	4505	4529	4402	3814	3846	4012
ENSMUSG00000001847	3929	3835	4046	5283	5287	4702	3792	3867	3875	4895	5101	5127	5234	4584	3811	4610	4297	4049	3822	3791	3994	4707	3671	4038	4095	4004	3973	3282	3377	3499
ENSMUSG00000004667	4064	4924	4587	3785	3766	4134	5532	5510	5781	4373	4434	4807	4384	5333	5888	5467	5864	6253	6298	5598	6630	4215	4750	5446	4836	5706	5538	5294	5895	6212
ENSMUSG00000078974	7730	7842	9937	5486	4431	5540	6161	5706	7166	3150	3278	3421	3122	4123	6745	3531	3978	4099	4886	4193	5893	3641	3228	4844	3837	5101	5401	6153	6002	7459
ENSMUSG00000029910	4470	4641	4623	3862	3754	3813	5634	5545	6120	3731	4181	4320	4199	5409	6758	5194	5787	5963	6657	5482	6132	4275	4575	5566	4792	6349	5939	6484	6079	6571
ENSMUSG00000021670	4716	4753	4971	4398	4529	3940	5068	4928	4862	3838	4077	3934	6198	5641	4169	5196	5020	4819	4527	4232	4089	7001	6590	6666	6162	5937	5858	4698	4454	4666
ENSMUSG00000044573	4085	4374	4218	4243	4559	4343	5192	5113	5381	4903	5427	5619	4658	5210	4883	4544	4642	4728	4786	4793	4952	5051	5447	5804	4891	5266	4965	4487	4503	4568
ENSMUSG00000014599	3926	3604	4367	7260	7408	6208	1644	1781	1884	3602	3454	3620	5003	3541	3219	4146	3898	3525	3587	3736	3869	2047	1747	1657	1739	1629	1635	1618	1705	1936
ENSMUSG00000043441	894	876	870	2323	2425	2108	5329	5057	4953	6047	6193	5679	6975	5666	4342	6366	5806	5753	5482	5569	5350	6043	5672	5439	5747	5012	5384	4503	4372	4533
ENSMUSG00000060860	5686	5928	5916	5806	5676	5569	4290	4204	4505	3643	3635	3695	3955	4039	3357	4574	4693	4633	4517	4212	4326	4333	3990	4609	4767	4983	4633	4250	4203	4614
ENSMUSG00000026750	4051	4667	4550	3745	3486	3976	5498	5525	5974	5064	5507	5499	4346	4914	5007	4886	4960	5108	5689	5194	5657	4970	5307	5647	5323	6097	5507	5614	6195	5991
ENSMUSG00000069744	3878	4027	4447	4049	3840	3985	5335	4795	4947	5022	4906	5185	5179	5269	4663	5029	5283	4619	4839	4281	4705	5324	4300	5467	5028	5167	5303	4714	4442	4950
ENSMUSG00000024811	3916	3935	3941	4755	4912	4408	4660	4328	4121	4663	4883	4621	5014	4755	3274	4993	4850	4688	4314	4359	3705	5508	5478	5353	5654	4940	5385	3772	3688	4051
ENSMUSG00000004268	4178	4765	5030	3607	3393	3796	5720	5764	6170	4214	4713	4820	4085	4943	6143	5279	5628	5727	6537	5698	7275	3979	4385	5185	4756	6083	5535	6293	6485	7070
ENSMUSG00000027203	3828	3877	4187	3766	3382	3561	5203	4650	5566	4754	4944	5254	4445	5362	6140	5210	5779	5549	6417	5552	6691	3766	3547	4509	4557	5063	5103	5448	5176	5854
ENSMUSG00000041084	6903	7105	7199	5285	5160	5272	5005	4755	4913	3487	3504	3790	3595	4460	5314	4039	4316	4350	4896	4369	4686	4242	4514	5148	4376	4958	4676	4961	4890	5053
ENSMUSG00000009079	4559	4203	4655	5250	5464	4834	3363	3797	3466	4227	3953	4421	4985	4472	3380	4792	4687	4440	4192	4333	4229	4312	3565	4192	4555	4284	3922	3551	3727	4051
ENSMUSG00000037058	6062	6524	6739	5116	4953	5453	5618	5422	5859	3449	3748	3723	3620	4079	4814	3875	3870	3937	4419	3982	4434	4548	4712	5412	4690	5587	5365	5235	4895	5462
ENSMUSG00000006304	4399	4140	4399	5831	5562	5120	4096	4007	4097	4576	4401	4537	4952	4177	3739	4189	4150	3955	3941	3694	3859	4814	4108	4242	3889	3848	3946	3423	3454	3540
ENSMUSG00000033184	4769	4621	4929	6370	6381	5667	3933	3481	3946	4090	4324	4268	4342	4117	3572	4620	4415	4230	3946	3903	3813	4156	4067	4134	4163	4150	4127	3311	3191	3369
ENSMUSG00000032279	7043	7363	7439	6739	6672	6704	3866	3744	3770	3457	3590	3641	3282	3576	3612	4259	4221	4477	4642	4280	4636	3359	3440	3856	3673	4557	4234	4134	4142	3993
ENSMUSG00000002900	2738	2941	3260	4010	4059	3535	3188	3461	3621	5560	5198	5166	5287	3862	3873	4496	4513	4219	4025	4421	4606	3738	3047	3405	3334	3083	3169	2803	3362	3971
ENSMUSG00000017716	5116	5328	5590	5279	5117	5504	4207	4361	4735	4010	4274	4639	4023	4448	4716	4676	4884	5063	5314	4788	5563	3544	3533	4420	4257	4835	4649	4716	4862	5227
ENSMUSG00000011257	2832	2839	3243	3886	4351	3403	4364	4614	4676	4865	4767	4967	5480	4403	3520	6202	5682	5528	4836	5079	5253	4459	4204	3930	4856	4569	4553	3686	4202	4357
ENSMUSG00000020321	6586	6803	6825	7203	6590	6911	3720	3407	3429	3783	3868	3946	3627	3930	4048	3757	3892	3884	4024	3723	4400	3359	2984	3519	3322	3634	3774	3510	3413	3646
ENSMUSG00000055839	4370	4226	4621	4332	3812	3857	5196	4743	5070	4446	4500	4704	4809	4904	5183	4810	4793	4614	4894	4551	5381	4576	3754	5163	4389	5468	5012	5388	4383	4979
ENSMUSG00000042354	3814	4103	4140	3755	3736	3849	5229	4767	5179	4087	4438	4326	5407	6037	5305	5073	5155	5560	5779	5013	5155	5764	5778	6507	4791	5506	5144	5123	4560	4931
ENSMUSG00000022255	3815	3716	3687	4585	4937	4208	4776	4798	4966	4544	4634	4414	4767	4338	3666	4973	4861	4639	4892	4859	4608	4910	5057	5115	5176	5135	5169	4151	4168	4600
ENSMUSG00000030122	3278	3326	3551	5175	5429	4338	3241	3417	3215	4687	4534	4702	5459	3919	3212	4788	4264	3887	3509	4003	3721	4132	3314	3672	3721	3547	3725	2969	3270	3334
ENSMUSG00000020664	5218	5305	5420	5746	5564	5825	4478	4031	4228	4101	4309	4516	4090	4681	3736	4024	4116	4191	4239	3913	3729	4773	4749	5222	4273	4664	4530	3952	3681	3820
ENSMUSG00000022462	2853	2693	2989	3742	3887	3482	5276	5344	5381	4904	4790	5080	5610	4155	3441	4650	4003	3849	3710	4033	3881	6237	4985	4973	5601	5243	5156	4221	4489	5202
ENSMUSG00000001289	5815	6378	6681	3759	3905	4258	6105	5883	6692	3476	3747	3792	3254	4330	6257	4155	4629	4716	5647	5148	6009	3673	4495	5383	4555	6386	5338	6598	6891	7272
ENSMUSG00000020917	3713	3628	4100	4287	4539	3717	4094	4230	4127	4631	4019	4069	5905	4525	3788	4516	4636	4337	3896	4229	4094	5359	4424	4436	4887	4262	4441	3669	4205	4308
ENSMUSG00000028759	4337	4130	4383	5767	5861	5412	3631	3377	3578	3671	3853	3913	4711	4120	3471	4500	4308	4084	4012	3754	3453	4428	4042	4106	4261	4193	4030	3172	3221	3492
ENSMUSG00000031591	3691	3593	3849	4018	3823	3930	5602	5124	5555	4099	4413	4418	4425	5097	4671	4944	4908	5088	5107	4459	4651	5316	4878	5747	5708	6026	6137	5576	4859	5195
ENSMUSG00000029817	4687	4474	4427	4065	3922	3867	4882	4364	4742	4058	4433	4506	4498	5147	4436	5340	5081	5332	5317	4717	4666	5108	5301	5738	5760	6213	5854	5471	4771	4962
ENSMUSG00000048612	2880	2595	3013	3912	4192	3386	4237	4663	4590	4907	4525	4757	4961	3997	3936	4787	4538	4457	3846	4386	4389	4771	4243	4216	4703	4401	4321	3650	4158	4931
ENSMUSG00000027006	3194	2986	3274	4443	4708	4205	4245	3633	3628	4642	4786	4827	5526	5380	3978	4849	4827	4798	4419	4093	3778	5442	5218	5430	4899	4538	4515	3437	3294	3416
ENSMUSG00000049327	3681	3646	3901	4688	4567	4106	4069	4116	4214	4825	4847	5090	5064	4422	3935	4825	4823	4545	4185	4478	4263	4739	4730	4656	4546	4516	4471	3704	3703	3891
ENSMUSG00000032423	4198	4207	4400	5505	5542	5014	3684	3609	3645	4103	4170	4169	4160	4392	3431	4819	4573	4629	4441	4349	4284	4506	4107	4153	4623	4498	4414	3669	3589	3723
ENSMUSG00000025630	5225	5612	5848	4189	3928	4266	5942	5625	6078	3731	3964	3974	3698	4602	5091	4519	4884	5029	5576	4875	5173	4152	5171	5398	4878	5774	5486	5821	5531	5888
ENSMUSG00000001056	5505	5982	6006	4355	4511	4365	5166	4875	5105	4235	4342	4558	4174	4545	4097	4865	5164	4983	5397	5013	5288	4456	4382	5000	5065	5444	5029	4941	4827	5034
ENSMUSG00000002524	4013	4447	4302	4104	4120	4032	4930	4661	4784	4331	4434	4501	4618	4799	4436	4823	4983	4966	5152	4873	4878	4707	4946	5119	4610	5096	4665	4234	4359	4248
ENSMUSG00000003131	5498	5445	5400	5649	5429	5344	4290	3934	4448	3951	4237	4258	3584	3929	3403	4433	4399	4230	4224	4121	4022	4225	4248	4434	4613	4735	4650	4017	3942	4037
ENSMUSG00000028312	3227	2813	2858	4459	4637	3968	4296	3664	3463	4801	4825	4635	5758	5403	3389	5781	5423	5142	4543	4528	3834	5478	5975	5474	5697	5103	4596	3422	3430	3520
ENSMUSG00000027893	4571	4552	4400	6411	6718	5692	3292	3041	3060	3882	3844	3703	4156	3800	3048	4006	3928	4084	3715	3787	3503	3817	3883	3681	3446	3457	3349	2815	2876	2940
ENSMUSG00000022205	5491	5835	5931	4721	4599	4834	5629	5362	5860	3583	3730	3948	3501	4486	4970	4045	4329	4268	5282	4183	4862	4568	4563	5335	4544	6260	5148	5322	5086	5629
ENSMUSG00000038650	4541	4986	5122	4948	4956	5097	6437	5693	5820	3503	3873	3841	3503	3575	2965	3457	3878	3644	3637	3446	3858	5345	5047	5574	6209	6632	6602	6160	5706	6176
ENSMUSG00000003161	1999	2386	2279	2534	2438	2581	6137	5977	6688	5454	5650	5689	5485	6180	6598	5147	5484	5303	5552	5288	6156	5595	5391	6763	5016	5904	5554	5926	5949	5983
ENSMUSG00000017493	419	363	375	1216	1152	1013	2896	2931	2920	7587	7726	7843	5278	4270	3504	6681	6392	5953	5826	5926	6310	3889	3297	3289	4924	4795	4840	4110	4752	4840
ENSMUSG00000025204	5608	6324	6505	4374	4349	4722	5341	5417	6127	3734	3854	4178	3408	4454	4945	4407	5054	4949	5341	4855	5241	3717	4370	5164	4619	5829	5256	5369	5668	5636
ENSMUSG00000029657	3456	3286	3543	4726	4835	4298	3530	3465	3273	4876	4963	4954	4750	4484	2979	5324	4891	4810	4214	4318	3909	5294	4818	4639	5001	4127	4247	3497	3691	3957
ENSMUSG00000040354	4023	4004	3894	4383	4652	4142	5373	5020	4941	4160	4319	4460	5159	4946	4063	4587	4674	4501	4227	4296	4189	5787	5979	5439	4686	4943	5025	4136	4059	4141
ENSMUSG00000034484	4245	4757	4729	4284	4201	4402	5319	5163	5550	3872	4301	4326	3736	4717	4940	4572	4638	4901	5088	4555	4735	4341	4598	5444	5117	5632	5339	5357	5285	5468
ENSMUSG00000021737	4601	4686	4804	4153	4272	4257	5222	4810	5150	4137	4348	4312	4823	5687	5502	4337	4734	4760	5032	4441	4760	5014	5649	5961	4524	5080	4432	4573	4583	4524
ENSMUSG00000029649	5573	5450	5794	4742	4264	5043	4942	4718	5001	3858	4287	4651	3786	4683	5109	4301	4435	4542	4800	4241	4917	3863	4010	4871	4256	4933	4903	4812	4673	4963
ENSMUSG00000028409	3908	3901	4090	3594	3513	3799	5234	4893	5145	4420	4700	4789	4732	5232	4927	5207	5406	5367	5583	4988	5305	5294	5475	6055	5305	5912	5541	5228	5187	5111
ENSMUSG00000030298	4606	4738	4917	4137	4053	4169	5285	4980	4900	4197	4253	4527	4183	4921	4764	4865	5323	5087	5235	4867	5202	4570	4628	5280	4922	5856	5516	5203	5176	5325
ENSMUSG00000026796	2790	2796	3085	3692	3863	3282	4219	4584	4312	4710	4440	4790	4927	3849	3286	5143	4850	4716	4256	4569	4687	4955	4794	4512	4950	4806	4922	4116	4830	5004
ENSMUSG00000031375	2960	2741	3208	3958	3916	3355	3380	3269	3344	5303	5013	5176	6573	4301	3676	4170	3482	3307	3267	3357	3309	4993	3463	3931	2797	2897	3063	2627	2932	3224
ENSMUSG00000064345	4337	4876	4982	4330	5227	3882	5779	4183	5007	3788	4396	4325	3940	4317	4284	5485	3435	4713	4585	4122	4336	3460	3578	4843	4374	5590	4580	5988	5492	6168
ENSMUSG00000074781	5507	5687	5701	4863	4607	4743	4761	4734	4708	3656	3887	3944	4185	4785	4796	4528	4317	4649	4724	4369	4409	4579	4478	5009	4412	5065	4521	4355	4347	4501
ENSMUSG00000001017	5131	4905	5378	5306	4927	4851	3987	3920	4100	3639	3984	4011	4194	4605	4292	4643	4774	4826	4975	4671	4761	4046	4406	4706	4379	4665	4608	4183	3886	4412
ENSMUSG00000060739	4788	5244	5308	4219	4467	4247	5321	5595	6166	3960	3874	3982	3887	4655	4705	4315	4491	4549	4935	4701	4991	4567	5369	5424	4586	5191	4813	4868	5079	5406
ENSMUSG00000086583	4891	5322	5733	3605	3473	4467	6375	5764	6252	3900	4494	4555	3871	4819	5841	3796	4300	4604	5166	4338	5226	4288	5175	5626	4057	5154	4843	5384	5435	5887
ENSMUSG00000027469	2792	2443	2671	3864	3899	3438	4048	3688	3778	4631	4677	4584	5737	5012	3612	5523	5480	4975	4976	4806	4643	5317	4505	4529	5224	4920	4835	3781	3863	4239
ENSMUSG00000020572	4678	4951	5333	3669	3596	3582	7296	7060	7512	3954	4122	4137	3785	4543	4664	3793	3938	4347	4420	3973	4013	5951	6928	7352	5856	6344	6065	5795	5460	5748
ENSMUSG00000019370	4972	5504	5114	6054	6525	5752	3584	3734	3491	3907	3853	4015	3648	3388	3244	4301	4221	4093	4017	4187	4206	3280	3725	3525	3639	3861	3609	3103	3397	3570
ENSMUSG00000063870	3420	3404	3690	4343	4946	3790	3343	3740	3715	4172	3970	4190	4703	3780	3528	4464	4538	4403	3895	4591	4461	3817	3931	3859	4128	3647	3535	3144	4082	4447
ENSMUSG00000029713	3401	3666	3687	4646	4871	4459	3876	3660	4050	4404	4816	4714	5126	4282	3894	4352	4570	4045	3780	3833	4474	4208	3557	3890	3816	3840	4172	3407	3609	3641
ENSMUSG00000073639	4712	4616	4894	5172	4896	4833	5143	4807	5105	3950	3928	3858	4309	4295	3690	4013	3989	3819	3846	3490	3679	5654	5238	5483	5077	5295	5273	4328	3683	4158
ENSMUSG00000056737	2421	2713	2597	3198	3148	3388	5750	5486	5583	5007	5080	5379	4139	4507	3902	4793	4852	4634	4621	4365	4619	5756	5713	6251	6010	6618	6519	5283	5256	5739
ENSMUSG00000003779	2359	2379	2551	3836	4038	3495	3770	3720	3356	4462	4662	4368	5665	5409	4032	5948	5740	5484	5211	4942	4997	4731	4273	4525	5123	4736	4843	3535	3853	3912
ENSMUSG00000022360	2847	2945	2993	4174	4436	4120	3981	3740	3598	4857	5050	4986	5034	5118	4201	5392	5200	5089	4737	4892	4676	4456	4360	4387	4829	4780	4460	3813	3543	3935
ENSMUSG00000035150	5596	5530	5784	6810	6607	6268	3446	3333	3515	3433	3542	3591	3709	3633	2963	4195	4181	4046	3925	3788	3978	3887	3815	3829	4010	4107	3656	3282	3311	3469
ENSMUSG00000027236	3686	3691	3951	3942	4001	3849	4725	4352	4843	4671	4937	4514	4525	5040	3565	5311	5201	5240	5226	4948	4511	5503	5132	5392	5481	5812	5220	4469	4238	4463
ENSMUSG00000030751	4906	4870	4921	5060	4629	4759	4771	4124	4030	3913	4098	3993	4347	4810	3974	4652	4837	4479	4675	3834	3808	4895	4582	5254	4820	4974	4749	4139	3933	3880
ENSMUSG00000055436	4159	4291	4288	5230	4933	5058	3732	3481	3726	3956	4071	4092	4496	4940	3648	4917	4853	4556	4548	4044	3932	4408	4285	4977	4306	4472	4525	3818	3527	3488
ENSMUSG00000052833	4276	4356	4278	5542	5386	5149	3559	3449	3309	4155	4262	4339	4053	3891	3179	4413	4501	4369	4218	4104	4130	3823	3802	3777	4277	4031	3913	3472	3441	3647
ENSMUSG00000029661	19	18	18	34	50	44	4532	4684	4667	7637	7341	8227	9103	6524	5898	4627	4595	4437	4429	4708	4999	7184	6191	5864	3992	3735	3932	3484	4360	4833
ENSMUSG00000028034	4734	4861	4888	5727	5722	5216	4457	4386	4299	4025	3868	3871	4650	4364	3588	4180	4408	4030	4061	3945	3733	5041	4320	4557	4131	3954	3848	3412	3353	3455
ENSMUSG00000026305	4007	3569	3885	5191	5224	4420	4394	4016	4137	3788	3984	3632	4846	4320	3327	4301	4253	3850	3719	3927	3551	5344	5017	5024	4432	3986	3920	3198	3361	3485
ENSMUSG00000079139	4198	4121	4297	4252	3765	4101	5619	5227	5298	3998	4100	4453	4573	5259	4592	5049	4845	5085	5171	4770	5041	4929	5211	5490	4729	5097	5016	4532	4644	4829
ENSMUSG00000022186	3879	4342	3925	6420	6713	6579	4262	3654	3694	3772	4085	4123	3443	3797	2900	4247	3991	4109	3984	3866	3657	3646	4121	4102	4343	4502	4188	3515	3377	3537
ENSMUSG00000020089	3967	4079	4436	4039	3970	3776	5198	4982	5302	4003	4276	4244	4383	4446	4316	4849	5164	5149	5067	4634	5047	4894	4743	5147	4605	5072	4987	4662	4748	4925
ENSMUSG00000031715	3152	3002	2980	3996	4012	3611	4072	3896	3796	5042	5085	5061	4935	4598	3387	5152	4877	4894	4410	4335	4210	5193	4774	4698	4885	4541	4356	3311	3620	3684
ENSMUSG00000078713	4683	5221	5468	3437	3177	3703	5783	5731	6386	3602	3785	4155	3414	4551	6414	4753	5256	5539	6324	5393	6743	3784	3855	5078	4597	6147	5663	6684	6991	7597
ENSMUSG00000028693	3699	3528	3607	4324	4414	4104	4254	4079	3903	4336	4523	4523	4485	4651	3526	5095	5246	4973	4706	4638	4351	4526	4412	4610	4977	4683	4777	3931	3996	4129
ENSMUSG00000020720	4925	4774	5003	4828	4927	4975	4275	4134	4202	4192	4247	4280	4271	4711	3645	4439	4422	4448	4211	4147	3881	4642	4707	5076	4406	4850	4363	3853	3853	3954
ENSMUSG00000025823	3679	3640	3348	4717	4689	4220	4016	3729	3563	4624	4705	4701	4859	4692	3469	4947	4592	4718	4495	4371	4118	4881	5231	4985	4639	4419	4267	3568	3715	3597
ENSMUSG00000022565	3257	3397	3720	4633	5232	4062	2626	3340	3074	4263	4123	4778	3650	3102	4496	3774	4520	4687	4219	5839	6001	2411	3152	3005	3416	3244	3090	3195	4427	5318
ENSMUSG00000015120	3861	3838	4126	3919	3851	3535	4327	4102	4655	4316	4439	4560	4875	4739	4523	4571	4612	4328	4726	4277	4935	4712	4280	4755	4305	4749	4465	4561	4328	4690
ENSMUSG00000018042	3919	3694	3881	5135	5431	4492	4055	3911	3565	4051	3902	4020	5099	4235	3575	4254	4035	3761	3651	3495	3557	4549	4245	4173	4161	4040	3857	3198	3112	3457
ENSMUSG00000029472	3869	3857	3886	4552	4592	4012	3814	4008	3667	4262	4511	4323	4965	4494	3852	4191	4051	4136	3857	3848	3884	4316	4778	4460	3667	3614	3624	3113	3370	3535
ENSMUSG00000020149	5416	5180	5204	5052	5026	4817	4472	4139	4618	3685	3990	3771	4108	3831	3924	3941	3768	3719	3964	3662	3943	4744	4204	4722	4439	4536	4527	4198	4157	4231
ENSMUSG00000038991	4427	4298	4646	5928	5702	5400	3480	3385	3352	4013	3928	3863	4740	3975	3225	3920	3523	3604	3469	3641	3479	4167	3777	3792	3420	3402	3525	2862	2810	3202
ENSMUSG00000052337	3681	3922	4340	4678	4719	4347	4299	3855	3843	4309	4511	4290	4706	4476	3303	4602	4836	4481	4357	4151	4189	4677	4424	4420	4534	4638	4547	3721	3639	3878
ENSMUSG00000025487	5352	6175	5718	4554	4510	4782	5343	4991	5045	3568	4017	3914	3548	4090	4019	4174	4394	4512	5059	4542	4605	4072	5267	5113	4681	5232	5008	5132	4943	5060
ENSMUSG00000001435	2426	2479	2912	1454	1628	1386	4343	4439	4624	4462	4068	4257	6837	5074	4129	7031	6495	6061	5220	5640	5867	5887	4743	4787	5899	5369	5206	3704	4356	4841
ENSMUSG00000028790	3627	3636	3795	4924	4943	4306	3866	3661	3861	4354	4293	4228	5016	4463	3526	4788	4287	4263	4092	3955	3866	4674	3789	4089	3958	3968	3878	3406	3367	3486
ENSMUSG00000020850	3013	2928	3379	3916	4545	3403	3413	3682	3650	4444	4201	4613	4963	3566	3831	4535	4488	4098	4003	4767	4616	3664	3215	3428	4229	3508	3742	3378	3976	4653
ENSMUSG00000004789	3882	3942	3926	4501	4612	4185	4076	3685	3629	4416	4418	4347	5149	4854	3659	4549	4352	4388	4019	4051	3812	4842	4529	4819	4038	3775	3831	3306	3192	3365
ENSMUSG00000030662	5677	5229	6031	6799	7005	5931	2867	2874	2896	3357	3368	3597	3430	2831	2351	3733	3571	3421	3202	3311	3382	3084	2886	2967	3010	3110	3008	2439	2543	2900
ENSMUSG00000039682	4291	4442	4324	4293	4508	4193	5033	4898	4926	4388	4802	4980	4325	4444	3915	4373	4125	4155	4241	4082	4107	5036	5202	5352	4596	4904	4480	4083	4053	3983
ENSMUSG00000044408	3936	4518	4575	3486	3427	3732	5780	5411	6571	3886	4159	4046	3421	4375	6940	3835	4223	4490	5388	4648	5669	3929	4407	4881	4182	5452	5133	5922	5886	6301
ENSMUSG00000020929	2882	2903	3072	3619	3870	3284	3930	3674	3780	5034	5298	4953	5422	4658	3381	5491	5209	4964	4587	4615	4180	4747	4700	4353	4531	4402	4135	3524	3530	3607
ENSMUSG00000028180	5882	6174	6444	5395	5171	5294	4133	4185	4700	3342	3520	3504	3215	3768	4294	4016	4016	4580	4846	4536	4487	3886	4531	4591	4200	4899	4652	4673	4524	4736
ENSMUSG00000016554	3697	3465	3635	4111	4333	4169	4772	4402	4544	4197	4422	4377	4639	4950	4079	4894	5149	5025	4872	5013	4683	4913	5187	5212	4792	4870	4669	4111	3998	4267
ENSMUSG00000029752	3484	3263	3555	3753	3792	3660	6457	6134	6035	4342	4461	4605	4353	4007	3154	3607	3589	3341	3382	3158	3263	5949	5273	5655	5481	4991	5190	4305	4320	4542
ENSMUSG00000037013	4160	4085	4203	5088	4935	4948	4063	4143	3855	3791	3928	3838	4131	4670	3903	4481	4429	4476	4237	3907	4166	4529	4578	4939	4534	4734	4460	3946	3712	4008
ENSMUSG00000019923	4858	4677	5138	4627	4551	4435	5100	4825	4839	3651	3849	3998	4453	4621	3826	4000	4123	4029	3809	3606	3600	5490	5070	5501	5065	5168	5146	4223	4086	4125
ENSMUSG00000027195	4122	4168	4262	4062	4140	3697	4535	4233	4532	3998	4164	4319	4348	4497	4004	4771	4640	4739	4621	4461	4564	4764	4826	4997	5086	5352	5405	4748	4696	4760
ENSMUSG00000020766	3994	4562	3901	4032	4099	4260	5519	5211	5079	4535	4691	4932	4108	4570	4591	4213	4379	4565	4485	4262	4294	4701	5732	5539	4293	4894	4401	4448	4379	4487
ENSMUSG00000026103	3279	3239	3096	3911	3735	3234	4499	4006	4146	4140	3998	4146	4755	4299	3602	4935	4674	4568	4350	4328	3951	5237	4828	5018	5027	5016	4765	3811	3810	4049
ENSMUSG00000024099	5958	6692	6227	4282	4344	4420	4734	4576	4940	3544	3828	3973	3351	4066	4900	4046	4131	4286	4954	4286	4912	3409	3905	4445	3951	4959	4394	4764	4845	4974
ENSMUSG00000023010	4007	4093	4061	4879	5209	4586	3487	3432	3375	4119	4172	4064	4453	3580	3065	4014	3893	3590	3264	3345	3498	4076	3501	3629	3515	3453	3479	2941	3009	3252
ENSMUSG00000054405	3900	4072	4219	3420	3434	3578	5270	5274	5469	4083	4251	4244	4036	4708	5038	4630	4727	5043	5427	4832	5114	4267	4752	5532	4828	5507	5056	5261	5417	5064
ENSMUSG00000078193	3826	3927	4626	2825	2446	2885	6633	6192	7137	4000	4158	4409	3661	4810	6786	4330	4481	4786	5789	5008	6336	4325	3854	5638	4442	6004	5335	6473	6304	7343
ENSMUSG00000027852	3710	3790	3767	4573	4647	4115	4350	4362	4481	4008	4225	4145	4392	4372	4141	4462	4524	4341	4387	4298	4375	4673	4786	4700	4728	4650	4859	4197	4267	4365
ENSMUSG00000018171	3943	4209	4489	3180	3030	3159	5581	5324	5799	3883	4223	4110	3593	4575	4502	4572	4831	5005	5457	4665	4798	4592	5151	5874	5296	6357	5837	6293	5885	6149
ENSMUSG00000009291	3078	2834	3104	4025	4128	3795	5167	4599	4736	4011	4146	4215	4704	4381	3503	4670	4924	4170	4127	4100	3984	4699	4547	4477	4628	4838	4710	4020	3845	4135
ENSMUSG00000025151	4312	4259	4540	6011	6429	5792	2766	2651	2645	3801	3784	3943	4485	3946	2882	3774	3556	3547	3342	3225	3174	3709	3493	3553	3095	3035	3194	2452	2353	2586
ENSMUSG00000024248	5422	6235	6038	4485	4635	5002	5319	4762	5334	3231	3410	3794	3306	3871	4302	3567	3906	3794	4052	4028	4331	3566	3835	4693	3824	4436	4205	4484	4277	4668
ENSMUSG00000025134	4306	4199	4216	4644	4730	4637	3785	3800	3514	4305	4189	4309	4098	4343	3375	4350	4306	4159	4277	4193	3711	4417	4686	4613	4149	4373	4141	3463	3607	3556
ENSMUSG00000034317	3628	3321	3457	4346	4373	3970	3615	3301	3430	3601	4053	4074	4517	4967	4098	4729	4756	4642	4902	4482	4413	4539	4537	4380	4463	4755	4458	3921	3514	3827
ENSMUSG00000029177	4007	4743	4704	4232	4227	4177	3847	3838	4183	3575	3759	4060	3757	3966	4524	4401	4601	4653	4909	4488	4913	3348	3320	3988	3902	4722	4518	4672	4606	4672
ENSMUSG00000001642	4081	4555	4593	3650	3570	3704	4670	4415	4126	4394	4946	4761	3565	3727	3275	5029	4931	4815	5029	4544	5141	3457	3516	3896	4621	5169	4881	4544	4723	4860
ENSMUSG00000026021	5419	5765	5994	3685	3627	3892	5025	4611	5474	3359	3650	3609	3348	4058	5881	3772	4317	4258	4903	4166	4846	3881	3997	4612	4038	5178	4613	5297	5182	5679
ENSMUSG00000037236	3700	4221	3892	4830	4834	4395	3982	3550	4112	3943	4341	4477	4064	4501	4100	4540	4402	4478	4770	4071	4026	4352	4634	4511	4111	4738	4196	3839	3499	3689
ENSMUSG00000000751	2899	3245	3235	3805	3993	3713	4291	4036	3965	4669	4699	4756	5051	4785	3751	4467	4621	4305	3952	3933	3943	4691	4466	4599	4140	3994	4007	3295	3424	3504
ENSMUSG00000041881	4495	5256	5909	3240	3229	3594	5419	5253	6127	3623	3785	3936	3584	4663	5916	4035	4416	4352	5249	4356	5298	3822	3543	5101	4020	5723	5202	6065	5645	6271
ENSMUSG00000032330	6955	7387	8921	5379	4477	5108	4418	3821	4417	2678	3006	3192	2655	3357	4812	3313	3686	3576	4104	3456	4717	2710	2679	3530	3244	4221	4112	5054	4285	5173
ENSMUSG00000031701	3291	3303	3492	3759	3824	3446	4146	4257	4180	4527	4407	4427	4566	4152	3450	4766	4696	4317	4411	4306	4494	4704	4208	4231	4529	4401	4321	3699	3974	4168
ENSMUSG00000022370	4972	5229	5437	4218	4092	4539	5064	4743	5109	3512	3639	3872	3401	4288	4832	4038	4257	4501	4804	4342	4728	3644	3959	4563	4085	4947	4500	4970	4756	5198
ENSMUSG00000031917	3308	3709	3993	2687	2778	2856	5938	5942	6577	3859	3984	4159	3644	4684	5439	4964	5424	5757	6315	5829	6576	4394	4383	5529	5240	6424	5928	6673	6682	7144
ENSMUSG00000027944	5418	5763	5739	4648	4781	4891	5585	5056	4859	3331	3317	3602	3260	3824	3712	3566	3651	3502	3746	3253	3360	4594	4675	5310	4365	4908	4806	4399	4100	4262
ENSMUSG00000029334	5589	5817	5621	6058	6265	5535	3436	3274	3332	3047	3201	3100	3061	3142	2859	2782	2570	2790	2857	2678	2568	4048	4196	4141	3435	3756	3387	3221	3019	3185
ENSMUSG00000035227	6087	7016	6971	5565	5456	5639	3992	3845	4116	3142	3207	3413	3116	3434	3425	3631	3820	4017	4268	3862	4400	3392	3702	4095	3894	4442	4344	4034	4145	4334
ENSMUSG00000042379	4077	4037	4075	5790	5796	5239	4651	4757	4600	3811	3911	4078	4462	4377	3568	3519	3303	3126	2953	3005	2756	5066	4632	5179	3433	3574	3584	2682	2631	2992
ENSMUSG00000021109	3279	3237	3245	4064	4066	3728	4311	4076	4390	4675	4731	4741	4536	3879	3399	3885	3636	3556	3535	3429	3218	4925	4496	4547	4222	4346	4407	3398	3256	3786
ENSMUSG00000031490	3779	3848	3726	3896	3989	3878	5483	5084	4964	4303	4249	4512	4301	3790	3178	3599	3698	3294	3439	3226	2990	5442	4277	4827	4798	5047	4865	4314	3770	3855
ENSMUSG00000015759	4334	4504	4145	3794	3903	3927	5155	4628	4925	3533	3875	3897	4258	4291	4636	4149	4106	4169	4319	4099	4147	4708	4928	5340	3947	4717	4462	4775	4181	4309
ENSMUSG00000037062	6414	6332	6495	5970	6132	5539	3183	2947	3125	3000	3116	3401	3560	2974	2563	3233	2962	3011	3029	2859	2992	3663	3207	3427	3224	3306	3272	2704	2674	2914
ENSMUSG00000061136	2756	2809	3059	3944	4062	3561	3689	3602	3903	4585	4897	4929	4430	4473	3411	4812	4732	4582	4457	4363	4284	4714	4736	4529	5014	4525	4589	3623	3705	3762
ENSMUSG00000034667	3537	3364	3624	4589	4773	4355	4236	3999	3865	3775	3778	3908	4275	4005	2960	4219	4382	4172	3864	3915	3800	4818	4522	4698	4607	4257	4300	3386	3316	3598
ENSMUSG00000027018	3542	3703	3860	3450	3227	3574	4894	4551	4682	4467	4657	4792	4192	4924	4803	4433	4642	4664	5317	4630	4975	4223	4160	4822	4625	4807	4583	4749	4680	4972
ENSMUSG00000050608	7619	8028	8064	5539	4979	5503	4138	3519	3734	2633	3020	2982	2664	3102	3792	3146	3526	3445	3674	3118	3747	2788	2478	3302	3401	4151	3716	4068	3773	4126
ENSMUSG00000040249	3077	3537	3583	3963	4545	3745	3254	4357	4144	4044	3673	4282	3094	2866	4752	3371	4218	3745	3514	4708	5025	2638	3585	3467	3782	3440	3513	3386	4710	5460
ENSMUSG00000058013	3709	3440	3708	4592	5145	4025	3346	3549	3393	4370	4318	4274	4875	3663	3103	3657	3299	3297	2875	3342	3131	4708	4945	4270	3860	3324	3244	2644	2922	3266
ENSMUSG00000024231	3753	3842	3622	3904	3965	3814	4678	4509	4316	3910	4123	4057	4479	4945	4322	4712	4642	4810	4914	4412	4185	4499	5151	5323	4624	4977	4739	4139	3811	4096
ENSMUSG00000021929	3751	3583	3736	3839	3841	3613	4945	4263	4259	4261	4531	4506	4443	4544	3858	4378	4319	4510	4394	4008	3944	4770	4797	4727	4314	4486	4445	3789	3392	3681
ENSMUSG00000025403	3274	3281	3284	3746	3832	3550	4837	4747	4406	4266	4074	3971	4978	4071	3087	3873	3692	3118	3206	3181	3226	5344	4399	4694	3845	3997	3906	3261	3350	3655
ENSMUSG00000020978	5139	5613	5400	4806	4952	5118	4498	4333	4163	3410	3825	3738	3601	4482	4456	2877	3116	3256	3561	3168	3317	4124	4917	5260	3173	3755	3593	3609	3487	3590
ENSMUSG00000001507	2186	2055	2209	3842	4231	3410	2908	3217	3108	4590	4542	4710	4466	3050	2604	4143	4181	3927	3618	3782	3878	2955	2674	2652	3214	3102	2972	2516	2974	3331
ENSMUSG00000038014	3145	3069	3355	4188	4468	3708	3223	3518	3445	3731	3729	3661	4684	3580	3320	3964	3849	3926	3716	3680	3817	3830	3608	3737	3519	3394	3210	2840	3507	3609
ENSMUSG00000029781	3437	3480	3503	4042	4287	3948	3988	4012	3901	4503	4192	4449	4340	4210	3210	4516	4539	4187	4015	4084	4027	4395	4016	4115	3966	3846	4151	3297	3416	3588
ENSMUSG00000001794	3423	3671	3829	5357	5408	5220	3664	3345	3158	3836	3868	4015	3611	3322	2616	4159	3835	3652	3281	3249	3308	3919	3011	3526	3860	3714	3728	2897	2855	3233
ENSMUSG00000022890	6523	6235	6708	5172	4945	5012	4018	3711	3869	2975	3127	3258	3016	3422	3576	3253	3525	3561	3740	3170	3662	3203	2857	3624	3551	3828	3925	3607	3426	3942
ENSMUSG00000028464	5009	5313	5606	6752	6577	6165	2537	2330	2256	3438	3296	3658	3192	3143	2528	3410	3218	3112	3223	2840	2735	2911	2911	3197	2996	2981	2899	2606	2554	2514
ENSMUSG00000028416	3410	3561	3450	3470	3546	3358	4556	4580	4480	4336	4382	4468	4291	4463	3873	4735	4655	4657	4574	4581	4639	4707	5028	5083	4844	5054	4700	4214	4154	4211
ENSMUSG00000020745	3379	3206	3375	4380	4551	4076	3852	3779	3831	4201	4410	4625	4367	4071	3218	4164	3902	3714	3481	3709	3699	4569	4214	4449	4100	4062	4069	3334	3274	3699
ENSMUSG00000016534	5200	5111	5156	4700	4850	4468	4758	4213	4414	2988	2997	3141	3276	3203	2845	3375	3321	3315	3186	3119	2898	5182	5235	5178	4963	5197	5248	4522	3943	4265
ENSMUSG00000026615	3381	3069	3667	4447	4928	3943	3578	3759	3724	3817	3945	3823	4288	3438	2798	3710	3599	3328	3053	3399	3249	4433	4301	4043	3851	3306	3616	2940	3291	3853
ENSMUSG00000079426	3357	3452	3456	3581	3876	3727	4471	4577	4292	4083	4144	4222	3938	4270	4103	4571	4474	4829	5013	4618	4774	3849	4694	4841	4331	5022	4657	4360	4545	4706
ENSMUSG00000030603	4541	4737	4775	4450	4250	4196	4197	3897	3971	3617	3784	3929	3754	3867	3259	4126	4333	4178	4286	4098	4092	4147	3952	4240	4389	4486	4451	4036	3875	4008
ENSMUSG00000020430	3936	3884	3985	4166	4589	4127	4015	3808	3915	4023	4118	4125	4014	4131	3091	4264	4305	3866	4046	3832	3608	4457	4171	4348	4405	4175	4018	3338	3346	3510
ENSMUSG00000020808	3171	2958	3263	3774	3454	3646	4040	3703	3513	3856	3899	3933	5034	5336	4492	4900	5280	4816	4822	4468	4186	4432	4108	5099	4260	4875	4633	4083	3835	3995
ENSMUSG00000040549	2605	2514	2558	3365	3690	2970	3402	3072	3074	4482	4562	4606	4916	4129	3034	4831	4646	4059	3799	4010	3690	4850	4345	4001	4833	3939	4013	2990	3287	3605
ENSMUSG00000032115	4176	4130	4147	5277	5762	4587	3092	3031	2713	3404	3562	3472	4090	3638	2476	4297	3979	3768	3590	3864	3293	3980	4348	3819	4102	3595	3521	2687	2986	3018
ENSMUSG00000005667	3718	3487	3512	3938	3837	3770	5346	5090	5379	4319	4228	4396	3897	3477	2925	3557	3782	3415	3654	3517	3630	4943	4360	4700	4771	4827	4942	4434	4230	4392
ENSMUSG00000022884	4048	4186	4476	3731	3624	3755	3415	3277	3758	2674	3061	2776	4069	5001	4788	4851	5004	5475	5635	4915	4952	3586	3530	4706	4156	5121	4839	4871	4465	4608
ENSMUSG00000024012	2930	3166	3254	3685	3667	3474	3784	3857	3949	4567	4653	4721	4401	3941	3899	4154	4102	3955	3683	3907	4081	3884	4167	3995	3644	3665	3964	3059	3364	3607
ENSMUSG00000014313	6811	6711	6622	4618	4013	4296	4229	3738	4474	2899	2794	2953	3042	3549	4410	3388	3526	3595	4044	3421	4224	3469	2809	3795	3790	4471	4094	4200	4222	4689
ENSMUSG00000038717	6968	8054	8948	5246	4945	5635	3907	4052	4737	2275	2464	2518	2432	2969	4364	3026	3287	3525	4083	3641	4554	2623	2263	3297	3482	4338	4288	4795	4979	5648
ENSMUSG00000028633	3324	3113	3121	4048	3823	3710	3620	3461	3498	3999	4045	4076	4561	4546	3639	4987	5114	4899	4514	4300	4296	4121	3868	3980	4048	3775	3793	3143	2994	3178
ENSMUSG00000063884	3441	3416	3514	3687	3809	3715	4035	3752	3647	3807	4122	4028	4135	4986	4138	5035	5071	5218	5203	4788	4555	4171	4746	4833	4690	4798	4461	4195	3820	3797
ENSMUSG00000042043	6198	6754	6866	3819	3540	4141	4833	4649	5570	2729	2901	2877	2952	3779	5385	3209	3547	3791	4580	3819	4630	3515	3339	4577	3553	4705	4336	5099	5182	5844
ENSMUSG00000004530	3851	3695	3847	4805	5247	4563	2969	3191	3106	4266	4565	4684	4078	3472	2929	3694	3665	3358	3273	3424	3486	3639	3510	3405	3432	3273	3309	2634	2881	3125
ENSMUSG00000026683	4168	4207	4119	4343	4531	4403	4383	3977	4583	3337	3631	3658	3512	4340	4347	4090	4101	4457	4587	4124	4052	3882	4770	5079	4216	4887	4437	4447	4217	4312
ENSMUSG00000028465	2732	2617	3211	4207	4547	3836	2816	3141	3080	4226	3777	4069	4259	3286	3362	4069	4140	3981	3461	4015	4288	3308	3090	3048	3138	3098	3005	2704	3345	3674
ENSMUSG00000022463	3893	3891	4033	4149	4198	3760	3851	4010	3943	3310	3442	3378	4383	3260	2879	3990	3912	3741	3538	3770	3769	3983	3794	3634	4230	4067	3846	3413	3911	4130
ENSMUSG00000001472	3423	3545	3389	3917	4071	3652	3862	3800	3613	4112	4104	4190	4378	3842	3142	4246	4175	3946	3744	3594	3557	4338	4343	4359	4113	4222	4044	3533	3527	3480
ENSMUSG00000029455	2363	2385	2528	4427	4459	4177	3331	3303	3063	4553	4411	4626	3983	3740	2837	3908	3788	3733	3578	3534	3471	4038	3584	3881	3905	3969	3747	2964	2941	3116
ENSMUSG00000060802	2998	2650	2817	3373	3117	2674	4821	3955	4599	4036	4284	4259	4264	3697	3164	4574	4199	3736	3707	3486	3635	4488	2919	3908	4461	4486	4530	3710	3394	3870
ENSMUSG00000024208	5092	6148	6178	3240	3045	3308	5073	5150	5917	3513	3511	3476	2829	3560	5370	3537	3801	3964	4901	4036	5513	3142	3509	4312	3753	5416	4623	5581	6154	6873
ENSMUSG00000027620	2845	2754	3230	3580	3534	3360	3404	3467	3772	3596	3706	3516	4044	4103	3529	4414	4721	4817	4670	4645	4494	4017	3901	4231	4353	4386	4455	4154	4189	4436
ENSMUSG00000007564	3109	3073	3421	4156	4220	3526	3708	3726	3584	4196	4289	4379	4578	3931	3121	4162	4257	4040	3829	3687	3888	3992	3470	3716	3889	3599	3770	3103	3185	3217
ENSMUSG00000017428	3265	3463	3530	2921	2930	2768	5179	5258	5398	4068	4434	4360	4064	4455	4127	4084	4291	4191	4192	4148	4216	5146	5472	5735	5040	5272	5251	4893	4935	5331
ENSMUSG00000037935	4045	4107	4100	3745	4025	3596	4337	4171	4078	3961	3822	4131	3843	4062	3478	4148	4299	4190	4527	4036	3911	4479	4268	4907	4619	4932	4602	3657	3956	3858
ENSMUSG00000028883	1713	1668	1623	3694	3893	3385	2474	2425	2308	5440	5702	5611	5842	5054	3902	4262	3925	3865	3523	3647	3542	3974	3884	3634	2730	2750	2498	2149	2158	2302
ENSMUSG00000079658	5646	5598	5936	3916	3775	3793	4414	4372	5207	3096	3159	3282	2781	3678	4962	3496	3536	4156	4481	3835	4701	3378	3646	4288	3641	5108	4500	4885	4841	5439
ENSMUSG00000062397	4567	4494	4556	4712	4589	4279	3225	3181	3236	3025	3045	3140	3492	3515	3472	4158	4315	4329	4415	3897	4105	3593	3652	3541	3787	4239	4252	3842	3574	3903
ENSMUSG00000025278	2942	3017	3538	3982	4450	3491	3504	4043	3838	3815	3648	3915	4015	3074	3581	3583	4008	3644	3291	3854	4077	3696	3688	3710	3890	3460	3245	3023	3829	4421
ENSMUSG00000027406	4234	4373	4433	4068	4227	4067	3682	3717	3791	3986	3861	3821	3795	3756	3780	3865	4111	3834	4147	3859	4371	3570	3518	3958	3755	4015	3769	3850	3629	3748
ENSMUSG00000037070	3526	3729	3823	3258	3505	3420	4409	4319	4761	3803	3916	4154	4151	4585	4450	4754	4681	4435	4977	4553	4765	4029	3936	4672	4613	5090	4882	4502	4235	4237
ENSMUSG00000066324	3559	3558	3486	4599	4783	3893	3802	3612	3565	3581	3475	3488	4149	4019	3696	4279	3946	4033	3815	3773	3832	4020	4250	3886	3869	3796	3642	3031	3061	3138
ENSMUSG00000031754	3143	3447	3566	3190	3341	3253	4612	4788	5148	3928	4159	4387	3705	3998	4342	4352	4427	4309	4769	4631	5208	3725	3540	4121	3977	4641	4564	4473	5008	4883
ENSMUSG00000002015	4894	5070	4938	4491	4445	4644	4114	3890	4028	3205	3391	3204	3122	3571	3650	3675	3870	3993	4085	3779	3981	3406	3497	4094	3750	4238	4022	4070	3920	4022
ENSMUSG00000075232	3057	3055	3025	3742	4001	3682	3831	3438	3536	3423	3464	3630	4297	4422	3345	4800	4753	4759	4337	3961	4062	4306	4326	4466	4400	4567	4352	3550	3364	3521
ENSMUSG00000006442	3625	3498	3830	4695	4756	4090	3174	2986	2951	3574	3774	3694	4727	3659	2788	4387	4568	3888	3489	3460	3818	3584	2933	3107	3298	3102	3140	2782	2711	2862
ENSMUSG00000029328	3644	3697	3855	4019	3997	3970	2953	2934	3106	2975	3087	3158	4220	4764	3802	4956	4802	5145	5071	4736	4587	3547	3636	4015	4021	4556	3942	3711	3592	3797
ENSMUSG00000019428	2947	3356	3163	3551	3533	3398	3965	4008	3952	4165	4181	4433	3926	4051	3619	4416	4572	4389	4566	4178	4538	3838	4061	4074	4071	4294	4199	3754	3914	4108
ENSMUSG00000019432	3674	3597	4083	4277	4244	4308	3350	3424	3231	3585	3856	3979	4232	3713	3157	4319	4064	3793	3474	3659	3844	4008	3716	4036	3670	3884	3712	3194	3185	3334
ENSMUSG00000028557	4309	4506	4740	2797	2656	2489	6451	6032	6410	2939	3020	3116	2434	2898	3141	3870	3640	3633	3976	3812	3850	4994	5189	5445	7210	8171	7455	7371	6776	6932
ENSMUSG00000024691	2982	2739	2779	4372	4279	3988	3548	3173	3263	4194	4368	4390	4582	4837	3600	4470	4373	4207	3777	3765	3706	4425	4411	4262	4111	3912	3619	3067	2778	2941
ENSMUSG00000015176	2624	2298	2612	3090	3149	2788	3506	3510	3614	4028	3802	3757	5329	4284	3198	5258	4914	4736	4207	4384	4374	4247	3698	3862	4075	3673	3689	3152	3507	3666
ENSMUSG00000014294	4817	5219	5802	4345	3763	4335	4230	4222	4946	3043	3353	3706	2927	3420	3841	3540	3819	3857	4243	3708	4718	3059	2948	3639	3444	4522	4612	4550	4549	5253
ENSMUSG00000020328	5204	5581	5861	4300	4108	4465	4108	4113	4702	3000	3125	3192	3027	3853	4823	3506	3788	3882	4612	4191	4871	3364	3453	4192	3753	4664	4364	4676	4970	5230
ENSMUSG00000021814	2704	2837	2999	3582	3576	3500	5375	4939	4726	4026	4135	4357	4317	4533	3507	3912	3934	3770	3652	3337	3406	5763	5905	6298	4835	4947	4522	4104	3623	3930
ENSMUSG00000021290	5458	5318	6296	3449	3018	3414	5079	4782	5861	2822	3254	3428	3214	4012	6194	3353	3535	3808	4607	3839	5343	3597	3063	4491	3679	5068	4546	5571	5152	5812
ENSMUSG00000068240	3467	4035	3501	2994	2983	2958	4595	4622	4977	3639	3680	3854	3645	3929	4154	4092	4547	4096	4838	4585	4904	3775	3843	4498	4266	5019	4267	4610	4940	4925
ENSMUSG00000020580	2701	2484	2752	4003	3989	3386	3135	2988	3105	4160	4177	4105	4446	3675	3022	3902	3652	3439	3040	3354	3182	4458	4296	3877	3893	3581	3358	2848	2930	3249
ENSMUSG00000024270	3920	3840	3921	3797	4005	3518	4608	4146	4262	3118	3248	3266	3879	3652	2884	3850	3914	3521	3310	3180	3063	6062	5781	5279	4918	4963	4961	3913	3691	3665
ENSMUSG00000031848	4053	4497	4513	3300	3340	3656	4693	4411	5137	3562	3830	3909	3539	3944	4321	3957	4487	4249	4301	4199	4757	3480	3435	4402	4018	4843	4638	4688	4989	5272
ENSMUSG00000058258	3321	3763	3835	2610	2595	2362	5772	5207	5611	2994	3287	2877	3972	5132	5283	4173	4346	4716	4671	4260	4305	5565	6050	6276	6023	6348	6321	6156	5798	5897
ENSMUSG00000020116	4665	5094	5216	3714	3559	3658	4565	4732	5096	3153	3482	3522	3303	4009	4892	3917	3999	4464	4911	4398	4970	3803	4413	4826	4039	5080	4630	4961	4858	5112
ENSMUSG00000093930	3295	3163	3414	3225	3166	2915	4481	4140	3889	3305	3461	3453	5060	5184	3757	4600	4322	4450	4015	4043	3637	5982	6415	5928	5896	5390	5324	4129	4165	4309
ENSMUSG00000029642	4546	4085	5271	3132	3716	3417	4645	3775	5112	3120	3292	3975	3213	3093	4324	3981	4367	4941	4018	4505	5781	3518	3846	4292	3290	4699	4873	4829	5405	4374
ENSMUSG00000040322	2675	2460	2724	4699	4709	3997	2795	2979	2963	3882	3865	4045	4287	3633	3426	4405	4014	3888	3952	4133	4293	3165	2869	3046	3148	3105	3176	2683	2826	3037
ENSMUSG00000052144	2945	2895	2880	2910	3198	3284	4086	4092	4193	3504	4000	3720	3784	4197	3685	4700	4226	4795	4485	4407	4064	4395	4854	4950	4898	5097	4868	4223	4115	4220
ENSMUSG00000021377	3257	2909	3133	4071	4139	3756	3175	2940	3176	3570	3617	3364	4485	4224	3483	4477	4274	4458	4187	4011	3700	4055	3670	3737	3845	3666	3469	3115	2895	3108
ENSMUSG00000026526	5472	5978	5958	4992	4923	5056	3697	3599	3647	3195	3419	3422	3387	3996	3688	3288	3415	3351	3542	3398	3380	3542	3790	4119	3156	3532	3175	3301	2950	2955
ENSMUSG00000037852	1891	1830	1967	3832	3600	3421	3918	3993	3938	4185	4191	4375	3515	3287	2790	4657	4580	4090	4115	3976	4092	3479	2859	3398	4595	4453	4794	3541	3854	4046
ENSMUSG00000026335	3737	4066	3900	6056	6084	5565	2995	2825	2852	3254	3274	3279	3453	3205	2514	2915	2945	3079	2763	2460	2366	3366	3978	3635	3178	2929	2923	2282	2343	2317
ENSMUSG00000084349	3921	3845	4154	3927	3645	4262	4752	3854	4049	3634	3743	3952	3872	4506	3864	3837	4067	4008	3869	3561	3715	4205	4256	4818	4038	4218	4303	3813	3431	3811
ENSMUSG00000025066	3245	3144	3299	3702	3782	3407	4268	3744	4247	4051	4258	4358	4332	4023	3371	4148	3784	3622	3618	3858	3874	4527	3919	4494	4012	4231	3794	3529	3324	3394
ENSMUSG00000026219	2936	2541	2923	3877	4116	3295	3471	3430	3180	4105	3915	3963	4183	3686	3022	3901	3643	3431	3247	3373	3171	4573	4751	4263	4157	3469	3455	2824	3004	3380
ENSMUSG00000021807	4057	4721	4616	3527	3349	3437	4543	4402	4421	3313	3231	3621	3652	4166	4985	3725	3930	4135	4538	3801	4248	3811	4151	4717	3519	4279	3949	4271	4224	4363
ENSMUSG00000020949	4586	4639	4426	3629	3508	3716	4226	4080	4248	3792	3872	3816	3547	4258	4559	3530	3828	3932	4246	3587	3835	3629	4001	4692	3706	4254	3566	3866	3994	4040
ENSMUSG00000071655	3518	3825	3561	3722	3841	3926	4413	4218	4431	3591	3771	3936	3830	4150	3358	3829	3968	3928	4039	3622	3913	4303	4129	4847	4341	4381	4239	3774	3828	3834
ENSMUSG00000022400	4485	4703	4688	4382	3986	4335	4373	3809	3944	3200	3575	3511	3404	3872	3769	3834	4128	3884	4140	3597	4138	3689	3155	3974	3924	4486	4566	4207	3585	3984
ENSMUSG00000039515	3262	3322	3401	4935	5014	4763	2944	2713	2599	3987	3931	4032	3763	3365	2386	4352	4078	4064	3666	3802	3486	3498	3358	3252	3646	3401	3262	2695	2714	2960
ENSMUSG00000064367	4009	4273	4475	3609	4150	3361	3981	3015	3535	2595	2945	2867	3163	3853	4267	4760	3309	4412	4096	4080	4048	2619	3064	3810	3675	4432	3445	4373	4576	4432
ENSMUSG00000053565	4094	4256	4090	3952	3966	3959	4162	3763	3770	3631	3423	3619	3461	3620	3317	4059	4077	4011	3881	3767	3825	3684	3733	4221	3658	4604	4084	4053	3616	3755
ENSMUSG00000054452	2501	2238	2361	3975	3913	3701	3406	3263	3254	3920	3994	3972	4297	3647	2987	3983	4174	3589	3492	3626	3658	3382	2709	3045	3221	3250	3199	2916	2949	3037
ENSMUSG00000034424	3671	3875	3807	3381	3264	3248	4421	4164	4195	3908	4079	4079	3680	4176	4113	4369	4748	4499	4822	4297	4563	3798	3852	4435	4021	4518	4359	4484	4237	4377
ENSMUSG00000020923	2319	2287	2437	3565	3522	3144	3438	3414	3390	4202	4053	4057	4781	4149	3177	4484	4241	3857	3706	3704	3761	4310	3459	3727	3936	3608	3477	2861	3168	3330
ENSMUSG00000043962	2920	2600	2839	4138	4658	3721	2970	2968	2872	4474	4391	4290	4361	4044	2935	4301	3646	3839	3294	3499	3181	3583	3462	3416	3313	3242	3054	2508	2755	2834
ENSMUSG00000086922	4074	4706	4733	3018	2977	3294	5027	4920	5675	3532	3764	3751	3262	4268	5803	3312	3527	3806	4421	3698	4646	3782	4064	5257	3699	4825	4501	5102	4978	5360
ENSMUSG00000030754	4093	3915	4048	4892	4827	4643	3365	3079	2942	3324	3331	3392	3573	3697	2528	3646	3740	3486	3477	3116	2885	4053	4201	4211	3844	3777	3583	3060	2840	2944
ENSMUSG00000062683	4023	3847	4002	4170	3905	3852	3800	3394	3648	3898	3598	4092	4181	4019	3214	3843	3972	3402	3578	3383	3459	3845	3080	3745	3550	3783	3908	3358	3080	3162
ENSMUSG00000033031	3776	3834	3736	3978	4223	4045	3603	3417	3598	3171	3329	3139	3305	3870	3234	4270	4262	4514	4548	4020	3844	3723	4254	4174	4347	4710	4503	3971	3687	4020
ENSMUSG00000068267	2301	2505	2317	3606	3499	3201	3311	3319	3215	4190	4187	4651	4471	4131	3566	4652	4606	4464	4275	4483	4543	3594	3905	3728	3609	3552	3546	2964	3224	3290
ENSMUSG00000039985	3251	3307	3101	2686	2745	2616	5036	4760	4757	3230	3454	3465	3650	4124	4186	4657	4568	4790	4922	4511	4451	4682	4736	5350	5221	5673	5186	5075	4728	4603
ENSMUSG00000035297	4344	4738	4583	3914	3943	4026	4218	3930	4049	3516	3817	3895	3328	3801	4590	3605	3469	3796	4038	3792	4013	3435	4324	4187	3393	3939	3331	3723	3781	3622
ENSMUSG00000041355	4329	4591	4645	5015	4884	4968	3389	3251	3249	3408	3468	3486	3407	3492	3205	3422	3491	3407	3285	3047	3393	3542	3302	3590	3342	3599	3293	3009	3130	3241
ENSMUSG00000037071	3435	3153	3574	4996	5370	4492	2842	2845	2775	3435	3359	3361	4186	3185	2544	3401	3123	2903	2674	2706	2733	3346	3004	2869	3222	2836	3021	2324	2676	3005
ENSMUSG00000022962	2899	3266	3017	3969	3969	3597	3167	3341	3032	4027	4154	4168	3946	3921	3030	4670	4590	4563	4472	4493	3952	3443	3650	3614	3990	3901	3627	3104	3134	3498
ENSMUSG00000002870	2496	2315	2648	3188	3203	2888	3327	3260	3207	3948	3977	4088	4679	3788	2951	4805	4333	3938	3972	3921	3789	3758	3194	3430	4063	3581	3713	2852	3292	3512
ENSMUSG00000024997	3359	3553	3642	3568	3614	3701	4155	4009	4122	3678	3728	3928	3962	3956	4029	4194	4073	3966	4453	4009	4305	3948	3982	4270	3753	4268	3881	3781	3554	3936
ENSMUSG00000005354	3438	3343	3595	4298	4086	3997	3392	3257	3226	3760	3721	3748	3862	3625	3057	4262	4142	3752	3969	3864	4139	3410	2724	3235	3502	3494	3626	3356	3122	3490
ENSMUSG00000001424	2741	2786	2716	3527	3889	3187	3409	3350	3245	3912	3806	3959	4518	3489	2777	4067	3806	3700	3425	3534	3575	3880	3627	3179	3456	3449	3202	2608	3058	3126
ENSMUSG00000000078	3002	3221	3173	3212	3265	2935	5796	5475	5564	3789	3796	3699	3647	3736	2855	3377	3497	3438	3334	3276	3002	6120	6521	6230	5098	5271	4889	4120	4255	3921
ENSMUSG00000020936	3104	3050	3268	3529	3567	3278	4021	3757	3760	3966	4224	4272	4232	4142	3086	4014	4021	3749	3569	3555	3451	4545	4546	4528	4154	3806	3948	3230	3537	3429
ENSMUSG00000027810	3495	3626	3517	3937	3951	3672	3893	3604	3841	3553	3663	3675	3554	4125	3534	4111	4033	4174	4380	3938	4048	3786	4041	4246	3834	4165	4044	3735	3536	3555
ENSMUSG00000005506	2707	2561	2898	3117	2982	2566	3588	3531	3602	4325	4381	4547	4226	3788	3247	4204	4125	3936	3747	4047	3799	4151	3860	3956	3996	3716	3601	3215	3314	3638
ENSMUSG00000067038	3953	5268	5115	2480	2468	2815	6213	6531	7923	2516	2780	2837	2983	3798	6869	3267	4029	4132	4500	4078	5403	3423	4061	5216	3809	5384	4501	5734	6002	6117
ENSMUSG00000076437	2959	3042	3354	3419	3074	3598	3749	3738	4017	4140	4346	4435	3020	3786	4286	4270	4542	4398	5227	4545	5497	2960	2791	3691	3740	4405	4338	4891	4892	5249
ENSMUSG00000020592	3239	3200	3199	3331	3205	3102	3714	3440	3605	4437	4295	4317	3731	3617	3020	3676	3874	3405	3601	3602	3755	4326	4324	4510	4246	4387	4456	3671	3638	3885
ENSMUSG00000029110	3540	3713	3738	3871	3919	3479	3782	3345	3641	3968	4084	4164	4022	4130	3463	3822	3674	3758	3621	3526	3374	4127	3852	4153	3643	3689	3511	2965	2872	2989
ENSMUSG00000027111	3906	3873	3946	4987	5222	4605	2148	2213	1985	3781	3640	3513	3399	3050	2398	3616	3232	3107	2781	2975	3045	3291	3139	2985	3094	2696	2528	2026	2146	2428
ENSMUSG00000010095	3715	3344	3423	3371	3520	3197	4590	4415	4161	3374	3216	3341	3869	3325	2341	3313	3129	2911	2810	2502	2467	5208	4257	4647	4662	4387	4305	3558	3363	3753
ENSMUSG00000056209	3639	3929	3966	3132	2942	3384	4738	4520	4931	3531	3587	3622	3460	4043	4772	3856	4374	4299	4874	4327	5056	3520	3786	4306	3781	4774	4344	4653	5107	5437
ENSMUSG00000055239	3592	4271	3948	3048	3294	3120	4750	4813	4639	3414	3440	3675	3394	3621	3623	3975	3987	4158	4119	3989	3976	3807	4617	4696	4287	4705	4498	4507	4391	4500
ENSMUSG00000023110	2545	2539	2639	3074	3107	2628	3471	3454	3352	4273	4545	4421	4593	4589	3576	4560	4358	4250	4042	4285	4114	3952	4156	3788	3380	3525	3210	2835	2891	2983
ENSMUSG00000002297	1886	1901	1965	2340	2529	2312	4422	3916	4217	4483	4600	4409	4401	4229	3588	4694	4384	4208	4373	4242	4162	4570	4333	4744	4929	4889	4651	4016	4212	4538
ENSMUSG00000025574	3039	3505	3494	4655	4474	4685	2968	2673	2859	3939	4269	4058	3706	4086	4039	3890	4140	3870	4274	3888	4000	2431	2414	2807	2780	3191	3023	2953	2906	3269
ENSMUSG00000027162	3552	3543	3278	4129	4319	3926	3331	3162	3331	3656	4045	3811	3747	4117	3588	4477	4140	4299	4212	4160	4243	3410	3571	3595	3826	3928	3555	3150	3240	3254
ENSMUSG00000046865	4101	4198	4168	4342	4378	4310	3328	3101	3269	3796	3707	3975	3441	3567	2632	3884	3785	3542	3612	3355	3285	3627	3301	3775	3588	3695	3466	3147	2974	3020
ENSMUSG00000028560	2841	2942	2917	3966	4023	3582	3261	3193	3423	4022	4175	4268	4054	4048	3243	4399	4037	4120	3816	3858	3551	3653	3717	3424	3603	3717	3406	2969	2908	3073
ENSMUSG00000022051	3946	4117	4041	3402	3550	3519	5885	5387	5395	3214	3300	3552	3078	3667	3796	2985	3001	3269	3296	2986	2805	4388	5204	5612	4081	4775	4660	3999	3746	3966
ENSMUSG00000026827	1526	1498	1641	1731	1896	1416	4349	4307	4208	4872	4726	4833	4529	4000	3036	4768	4417	4229	3872	4098	4072	5110	4881	4707	5176	4770	4787	3856	4240	4576
ENSMUSG00000024981	1969	1973	2186	2647	2812	2514	4592	4783	4762	3756	4036	3922	4303	4381	4408	4707	4841	5144	4880	4832	4773	4178	4489	4488	4426	4707	4815	4045	4112	4386
ENSMUSG00000027288	2624	2505	2737	2834	2946	2363	3462	3358	3433	4122	3847	3816	4414	3330	3365	4543	4400	4239	4076	4492	4341	3830	3752	3441	4162	3841	3893	3277	3614	4035
ENSMUSG00000019818	3285	3003	3203	3667	3688	3166	4367	3760	3941	3525	3579	3516	4166	3752	2956	3827	3413	3106	3117	2874	2895	5171	4234	4456	4435	4128	4225	3434	3247	3443
ENSMUSG00000027962	1923	1860	2192	4678	4780	4359	2310	2254	2401	4276	4139	4198	4420	4242	3150	3924	3732	3386	3256	3161	3094	3218	2522	3127	2632	2426	2374	1910	1984	1944
ENSMUSG00000024949	2667	2365	2673	3072	3204	2666	3341	3462	3547	3929	3899	3781	5045	3565	3010	4177	3717	3474	3240	3476	3455	4252	3304	3424	3364	3185	3207	2829	3029	3379
ENSMUSG00000031278	6247	6393	5997	6121	6535	6036	2987	2530	2739	2130	2331	2244	2264	2496	1819	2691	2581	2568	2502	2487	2188	3047	3435	3460	3645	3487	3472	2696	2563	2706
ENSMUSG00000062169	5201	5806	5761	3703	3786	3738	4254	4579	5243	2773	3081	3142	2764	3500	4461	3101	3118	3635	3992	3305	3917	3358	3839	4510	3507	4402	3923	4701	4724	5136
ENSMUSG00000022961	2973	2904	3010	4513	4654	3858	2515	2606	2376	3359	3290	3070	4055	3399	2804	3928	3868	3488	3131	3396	2945	3562	3572	3252	3659	2948	3164	2550	2466	2804
ENSMUSG00000038482	2575	2585	2638	3548	3418	2995	2970	2673	2880	3692	3762	3631	4607	3909	3627	4487	4402	4167	4169	3938	4245	3415	2801	3230	3524	3714	3426	3099	2990	3297
ENSMUSG00000001228	2288	2456	2718	3489	3565	3355	2782	3022	2862	3826	3939	3691	4537	3623	3266	4033	4210	3856	3777	3832	4146	3386	2862	2919	3275	3172	3195	2679	2986	3136
ENSMUSG00000019494	3852	3874	3728	3889	4055	3991	3481	3429	3347	3514	3792	3801	3346	3741	3001	3539	3692	3593	3567	3509	3410	3539	3819	3909	3386	3703	3472	3166	3113	3096
ENSMUSG00000027823	3573	3405	3752	4801	4802	4172	3022	2860	2904	3626	3695	3889	3854	3588	2621	3910	3688	3680	3465	3494	3278	3558	3607	3566	3455	3288	3126	2792	2695	3076
ENSMUSG00000038279	2220	2087	2471	2921	2794	2592	3479	3206	3201	3971	3813	4155	4342	4017	3092	5136	4971	4850	4584	4570	4520	4226	3826	3920	4342	4126	4121	3459	3518	3789
ENSMUSG00000000058	2682	2943	2897	4519	4412	4167	4217	3904	4096	2700	2797	2889	2975	3650	4136	4050	3951	4460	4875	4231	4165	3155	3765	3749	3978	4885	4353	4335	3893	4050
ENSMUSG00000038759	2472	2359	2568	3137	3273	2771	3389	3352	3070	3900	3879	3872	4214	3449	2858	4227	4190	3890	3510	3679	3573	4024	3682	3533	3900	3368	3630	2753	3049	3672
ENSMUSG00000022956	5880	6170	6302	4566	4855	5086	3284	3274	3324	2511	2808	2678	2593	3107	3324	3031	3302	3279	3330	3398	3618	2703	2746	3129	3052	3803	3369	3650	3212	3560
ENSMUSG00000045767	3117	3184	3095	4314	4087	4082	2652	2636	2575	3441	3442	3340	4172	4261	3513	3483	3463	3577	3353	3304	3155	3435	3475	3526	3021	3420	3209	2623	2361	2644
ENSMUSG00000007655	1734	1862	1882	4745	4936	4378	2856	2808	2821	3359	3261	3444	3978	3213	2862	3611	3367	3298	3052	3192	3085	3564	2886	2885	3308	3011	3092	2481	2527	2705
ENSMUSG00000027601	3780	4310	3831	3675	3798	3749	4273	4173	4217	3138	3482	3386	3240	3652	3134	3503	3655	3665	3817	3376	3740	3962	4401	4611	4046	4262	4091	4011	3763	3875
ENSMUSG00000021072	3357	3669	3547	4006	3721	3901	4319	3738	4000	3722	4073	3922	3249	3952	3585	3435	3508	3603	3653	3307	3310	4179	4442	4428	3825	4283	3944	3496	3385	3502
ENSMUSG00000023885	2443	2409	2616	4544	4954	4157	3658	3708	3471	3329	3104	3080	3527	2773	2159	3086	2959	2737	2372	2618	2692	4025	3343	3181	3960	3447	3615	2566	2957	3298
ENSMUSG00000029836	3110	3183	2893	3895	3965	3700	3051	3066	3035	3717	3903	3839	3738	3846	2967	4345	4033	3937	3954	3978	3527	3597	4287	3876	3886	3870	3690	2848	2892	2937
ENSMUSG00000028029	4056	4283	4235	3649	3572	3936	3938	3799	4098	3076	3164	3301	3131	3686	3541	3568	3816	3866	4048	3678	4119	3647	3944	4448	3717	4368	3831	4229	4190	4486
ENSMUSG00000031403	3108	3100	2914	3857	3940	3555	3220	3251	3177	3449	3593	3531	4239	4089	3365	4667	4465	4643	4319	4067	4057	3780	4007	3790	4026	3707	3572	3238	3133	2961
ENSMUSG00000001403	2507	2414	2669	3335	3199	3172	3356	2828	2902	3820	4019	3970	4501	3923	2946	4568	4335	3705	3713	3784	3978	3793	2732	3278	3656	3627	3864	3104	3075	3292
ENSMUSG00000024165	2751	2808	2944	3919	3910	3693	3016	3028	2949	4168	4316	4203	4124	3682	2867	4148	3744	3624	3472	3710	3382	3538	3243	3709	3275	3209	3234	2900	2500	2900
ENSMUSG00000038374	3334	2893	3306	4020	3898	3827	3371	2997	3204	3630	3492	3873	4258	3984	3000	3997	4124	3697	3639	3460	3682	3773	3015	3636	3624	3727	3574	3106	2847	3191
ENSMUSG00000027433	2203	2494	2459	2775	2880	2362	3702	3681	3788	3967	3720	3795	4352	3968	3241	4483	4189	4273	3789	3879	3773	4810	4237	4488	4704	4208	4208	3437	3439	3649
ENSMUSG00000036112	3419	3380	3436	4156	4186	3651	3293	3372	3259	3276	3260	3224	3823	3563	3039	3957	3946	3727	3543	3504	3418	3747	3635	3359	3726	3450	3525	2689	2968	3024
ENSMUSG00000053317	3972	4391	4692	3594	2845	3531	4845	4353	4795	3303	3407	3678	3052	3497	4508	3624	3948	3736	4099	3698	4709	3290	2788	3826	3683	4548	4386	4577	4574	5481
ENSMUSG00000020088	3714	3947	3928	4357	4438	4189	3317	3118	3196	3153	3176	3260	3567	3353	2943	3749	3732	3471	3265	3379	3406	3587	3755	3757	3522	3580	3758	3013	2897	3060
ENSMUSG00000021822	3380	3361	3473	4546	4958	4120	2796	2680	2495	3573	3585	3516	3548	3048	2442	2447	2407	2315	2196	2186	2052	4123	4287	3847	2622	2435	2434	2133	2060	2181
ENSMUSG00000091896	3839	4334	3943	3993	3757	3958	3414	3665	3682	2821	3315	3317	3220	3451	3701	3621	3820	3709	3598	3485	3645	3424	3623	4070	3578	4155	3823	3859	3301	3373
ENSMUSG00000024304	3381	3254	3554	4407	4727	3538	3268	3382	3299	3037	3348	3113	4100	3303	2571	3756	3319	3135	2825	2971	2892	4255	3979	3619	3524	3073	3108	2474	2806	3030
ENSMUSG00000026421	4232	4638	4708	4697	4826	4569	3695	3962	3707	2673	2852	2933	2839	3372	3335	3210	3331	3223	3597	3289	3451	3859	4393	4410	3590	4180	3972	3637	3834	3610
ENSMUSG00000069662	2598	2591	2689	4701	4811	4185	3359	3297	3169	3518	3461	3405	3958	3752	2918	3399	2910	2947	2768	2769	2677	4374	3980	4081	3708	3657	3538	2742	2852	2731
ENSMUSG00000021171	2242	2301	2265	3592	3655	3233	3158	3130	2917	3797	3848	3633	4410	3970	3159	3780	3534	3461	3168	3369	3174	3921	3808	3645	3351	3194	2950	2428	2536	2626
ENSMUSG00000002728	3460	3878	4209	3081	2917	3074	4213	3980	4684	3077	3333	3555	3007	4042	4784	3894	4053	4149	4669	4268	4764	3466	3535	4453	3764	4580	4159	4975	4874	4983
ENSMUSG00000010277	2137	2235	2511	2875	3410	2620	2859	3056	2927	3706	3735	3858	4073	3062	3233	4166	4290	4207	3649	4192	4134	3245	3249	3044	3512	3261	3447	2855	3422	3952
ENSMUSG00000024772	2698	2851	2852	3242	3482	2909	4014	3799	3939	3576	3684	3900	4121	3585	3040	4117	3824	3758	3354	3579	3553	4216	3973	4173	3916	4034	3876	3199	3282	3579
ENSMUSG00000026281	3580	4308	4206	3320	3334	3630	4002	3896	4315	3136	3374	3528	3190	3686	4810	3728	3675	3801	4442	3896	4644	2866	3151	3627	3197	4150	3786	4264	4396	4794
ENSMUSG00000059119	4148	4452	4233	4978	4987	4607	2940	2894	2711	3157	3054	3158	3022	3259	2457	3575	3561	3542	3476	3346	3314	2949	3021	3013	3278	3341	3317	2849	2829	2846
ENSMUSG00000017781	3006	3015	3114	3609	3493	3268	3540	3390	3380	3977	3917	4107	3780	3728	2820	3769	3756	3472	3526	3245	3211	3884	4034	4058	3573	3825	3401	3099	2994	3010
ENSMUSG00000029686	2447	2703	2902	3200	3285	3087	3785	3484	3561	3716	3827	3884	3978	3758	3016	4236	4123	3931	3892	3546	3753	4149	4010	4134	4053	4264	3869	3381	3255	3447
ENSMUSG00000026074	3233	2977	3255	3961	4227	3498	3111	3262	3060	3428	3098	3370	3474	2904	2506	3500	3382	3169	2895	3185	3093	4071	3971	3583	3529	3383	3469	2665	3139	3329
ENSMUSG00000079852	2476	2738	2973	3120	2823	3323	4879	4537	5233	2798	3051	2943	2925	3708	5389	3847	3888	4442	4862	4283	4752	3492	4011	4630	4030	5176	4845	5086	5259	5749
ENSMUSG00000032575	4940	5115	5597	4139	4222	4357	3717	3723	4018	2714	2809	2912	2789	3292	3544	3219	3317	3372	3724	3325	3985	3011	2822	3591	3512	3995	3705	4285	4032	3988
ENSMUSG00000028967	5665	5807	6145	6981	7226	6197	1452	1394	1557	1664	1696	1817	2106	2016	1607	1880	1725	1667	1485	1590	1537	1521	1261	1428	1326	1273	1319	986	857	1066
ENSMUSG00000020547	3015	3018	3032	3480	3576	3238	3621	3556	3455	3881	4100	4213	3770	3880	3251	3634	3644	3406	3422	3495	3483	3875	3756	3802	3449	3530	3503	3007	2927	3078
ENSMUSG00000020803	3079	3144	3206	2625	2485	2559	4668	4712	4874	3224	3282	3563	3365	4106	4777	3716	4025	4088	4694	4006	4809	3960	3836	4590	4037	4852	4390	5003	5195	5096
ENSMUSG00000024556	3217	3176	3224	4250	4115	3824	3315	3179	3231	3236	3675	3599	3314	3384	2883	3801	3696	3518	3331	3457	3435	3387	3651	3446	3590	3537	3446	2867	2865	3020
ENSMUSG00000030082	2633	2677	2968	3432	3580	3024	2863	3218	2914	3471	3387	3504	4129	3395	2683	4365	3978	3745	3368	3595	3512	3686	3313	3290	3517	3442	3296	3166	3242	3315
ENSMUSG00000028583	2890	2674	2894	2716	2805	2625	5649	5521	5375	2975	3247	3191	2691	2790	2647	3742	3394	3648	3532	3335	3398	4763	5092	5150	5471	6018	5581	5188	5435	5116
ENSMUSG00000020739	3393	3406	3471	3822	3958	3592	3165	3066	3051	3189	3266	3451	3841	4032	3443	3778	3945	3751	3830	3478	3539	3393	3632	3495	3232	3217	3399	3096	3003	2989
ENSMUSG00000016487	2747	2671	3023	3476	3830	3245	3119	3167	3142	3489	3216	3181	4059	3263	2677	3544	3240	3135	2953	3020	3030	4151	3489	3527	3530	3294	3306	2671	2924	3234
ENSMUSG00000036550	2451	2179	2334	3014	3371	2525	3027	3170	2879	3900	3760	3507	4263	3211	2821	4078	3895	3516	3233	3712	3353	3874	3636	3359	3943	3308	3376	2570	3020	3384
ENSMUSG00000027012	2822	2967	3003	3339	3498	3117	3746	3317	3498	3621	3662	3571	4136	3945	3227	3695	3654	3589	3428	3427	3207	4503	4255	4583	3963	3786	3844	3108	3035	3262
ENSMUSG00000004535	2892	2763	2842	3044	3116	2952	3970	3475	3459	3459	3498	3435	3733	4042	3004	3993	3931	3995	3784	3590	3399	4462	4687	4602	4795	4675	4440	3557	3314	3466
ENSMUSG00000045817	1985	1801	2204	2468	2519	2031	3233	3599	3276	3555	3433	3400	4677	3372	2797	4078	3911	3438	3482	3434	3427	4231	3782	3364	3501	3400	3293	3028	3381	3803
ENSMUSG00000025651	4250	4461	4143	4749	4620	4276	3132	2649	2685	2847	3210	3117	3163	2846	2448	3343	3331	2921	3018	3031	3106	2898	2668	2759	2832	3065	2928	2578	2535	2717
ENSMUSG00000084319	3932	4306	4344	3241	2986	3354	5164	4440	4951	3074	3517	3396	3423	4159	4000	3034	3392	3471	3520	3139	3561	4259	4318	4749	3462	4007	3817	3797	3625	3878
ENSMUSG00000062929	3876	3950	4110	4227	4350	4040	3464	3290	3536	3353	3461	3559	3318	3272	3084	3164	3137	2942	3146	2809	2907	3279	2857	3282	3145	3405	3297	2857	2867	2867
ENSMUSG00000041697	4711	4283	4579	4456	3881	4009	3287	2973	3351	3423	3290	3464	3384	3104	3111	2878	3197	2673	2720	2555	2927	3073	2459	3266	2594	3003	3040	2827	2361	2563
ENSMUSG00000027671	4380	4608	4607	3646	3882	3843	3261	3183	3276	2952	3136	3276	3175	3724	3084	3509	3654	3538	3767	3340	3256	3192	3347	3959	3533	3958	3748	3463	3396	3272
ENSMUSG00000013701	3570	4273	3822	2941	2903	4080	3551	5242	3868	3180	3793	2996	3506	4258	4261	2967	2992	3408	5511	3424	3740	2914	4281	3706	3724	5279	3240	4469	3617	3900
ENSMUSG00000038633	3212	3162	3699	3995	3860	3686	3485	3256	3557	3278	3425	3504	3753	3700	3208	3482	3287	3291	3252	3121	3150	3988	3673	4314	3494	3784	3490	3403	3079	3214
ENSMUSG00000064080	1585	1656	1792	1709	1786	1494	3943	4142	4121	3984	3842	3880	4677	3535	3052	3930	3836	3559	3528	3611	3600	5275	4450	4810	4829	4830	4510	4244	4543	5146
ENSMUSG00000027379	2409	2158	2094	2747	2846	2563	3575	3132	3102	3790	3630	3415	4268	4168	3114	4643	4339	4405	4334	4028	3485	3979	4352	4392	4479	4351	4195	3465	3164	3529
ENSMUSG00000032555	2633	2325	2481	3533	3781	3188	2613	2520	2424	3441	3473	3379	4045	3707	2762	4041	4097	3563	3345	3418	3197	3485	3388	3280	3308	3259	3240	2694	2532	2798
ENSMUSG00000028455	3392	3428	3459	3180	2958	3107	3650	3492	3600	3592	3717	3897	3447	3886	3339	3978	4096	4271	4242	4112	3965	3428	3688	4288	3802	4336	4067	3935	3716	3959
ENSMUSG00000026586	2861	2672	2746	4315	4707	3979	3532	3415	3407	3101	3281	3051	3325	3073	2284	3233	2751	2791	2580	2557	2489	4077	4079	3841	3522	3283	3076	2642	2736	2734
ENSMUSG00000037373	3176	3103	3105	3778	3832	3335	3008	3062	2945	3748	3908	3821	3817	3291	3067	3195	3302	3090	3040	3094	3075	3422	3497	3338	3151	2810	3123	2651	2745	2880
ENSMUSG00000020608	2479	2405	2443	3689	3901	3240	2925	2531	2659	4028	4111	3934	4296	3944	2863	3403	3326	3074	3082	3155	2707	3813	3707	3528	2911	2936	2833	2218	2103	2378
ENSMUSG00000022841	3195	3150	3230	4593	4091	4190	3105	3012	3093	3295	3289	3477	3586	3275	2875	3318	3604	3125	3029	3008	3261	3386	3186	3224	3218	3119	3078	2716	2760	3163
ENSMUSG00000030541	4706	5099	5103	4790	4733	4664	2849	2643	2660	3028	3016	3119	2935	2958	2151	2856	2875	2695	2605	2620	2755	2798	2670	2821	2828	2753	2703	2366	2280	2428
ENSMUSG00000021102	3607	3844	3664	3413	3365	3276	3825	3714	3775	3255	3477	3621	3447	3810	3827	3277	3663	3545	3806	3497	3759	3428	3729	3851	3373	3840	3653	3684	3521	3827
ENSMUSG00000028953	2944	3176	3153	3551	3813	3442	3162	3068	2739	3971	3912	4118	3794	3552	2335	3608	3522	3276	2964	2997	2850	3894	3707	3915	3537	3314	3221	2563	2627	2842
ENSMUSG00000023025	3100	2805	2991	3812	3764	3491	3288	2965	2900	3307	3595	3382	3603	3345	2561	3966	3768	3738	3392	3458	3232	4266	4048	3673	4172	3908	3646	2794	2921	3042
ENSMUSG00000024150	3768	4165	4687	3507	3446	3602	3948	3683	4132	2747	2923	3054	2974	3411	3939	3362	3408	3543	3716	3391	3989	3522	3643	4210	3287	3938	3868	4109	3754	4259
ENSMUSG00000022351	2932	2836	2927	3042	3142	2649	3501	3403	3695	3009	3170	3051	4213	3786	2983	4004	3841	3641	3637	3581	3538	4231	4091	4055	4705	4255	4268	3701	3674	4188
ENSMUSG00000016257	3380	3830	3524	3253	3097	3167	3643	3663	3739	3479	3743	3944	3258	3652	3405	3757	3703	3845	3987	3852	4186	3606	3482	3979	3576	4043	3696	3848	3741	3705
ENSMUSG00000001674	2410	2315	2351	2936	2908	2725	3551	3232	3177	3778	3669	3953	4298	4123	3176	4497	4226	4172	3907	3693	3702	4304	3840	4067	3972	3901	3703	3178	3050	3047
ENSMUSG00000027787	3575	3636	3892	3187	3209	3389	3778	3630	3951	2970	3054	3041	3144	3970	4001	3738	3865	3980	4392	3984	4123	3560	3709	4436	3658	4159	4011	4010	3924	4074
ENSMUSG00000004105	2212	2005	2438	3311	3308	3038	2895	2826	2909	3472	3370	3268	4421	3507	2936	3826	3754	3476	3077	3364	3318	3753	3236	3517	3545	3196	3469	2688	2841	3177
ENSMUSG00000009376	3547	3148	3470	4982	5457	4318	2364	2445	2339	2706	2652	2659	3606	3066	2578	3228	3031	2990	2847	2914	2740	2756	2736	2552	2664	2332	2402	1909	1946	2331
ENSMUSG00000027091	2650	2587	2765	3132	3078	2886	3114	3343	3169	3711	3751	3740	3513	3513	3184	3938	3948	3737	3866	3862	3604	3784	3652	3893	3879	3831	3748	3267	3336	3569
ENSMUSG00000041879	2563	2445	2650	3408	3646	3083	2877	3014	2736	3897	3722	3795	4211	3499	2683	3569	3555	3233	3072	3136	3030	3860	3502	3548	3385	2945	2972	2417	2802	2763
ENSMUSG00000028837	3633	3729	3814	3197	3086	3237	4106	3871	3894	3088	3347	3526	3471	3593	3738	3508	3666	3567	3866	3468	4234	3481	3068	3963	3562	4108	3984	3912	3785	4155
ENSMUSG00000020180	4307	4229	4336	3638	3363	3567	3968	3918	3982	2716	2679	2765	3162	3642	3366	3401	3580	3537	3710	3284	3431	3426	2965	4050	3616	3947	3780	3890	3805	3666
ENSMUSG00000026674	2663	2304	2386	4428	4688	3749	2459	2491	2286	3179	3056	3012	3757	3332	2515	3128	3059	2838	2482	2820	2545	3559	3419	3149	2920	2667	2637	2125	2130	2415
ENSMUSG00000024007	2616	2735	2646	2492	2397	2783	4089	3689	4173	3810	3709	4011	3434	4069	4191	4127	4174	4270	4840	4492	4886	3123	3332	3913	3693	4177	3894	4047	4381	4399
ENSMUSG00000037364	2539	2285	2564	3487	3687	3197	2966	2856	2706	3617	3501	3582	3988	3567	2718	3875	3820	3566	3458	3481	3255	3723	3338	3610	3327	3207	3229	2594	2768	2810
ENSMUSG00000079614	3716	3469	3475	3832	4124	3633	3190	2789	2957	3236	3357	3289	3423	3393	2884	3870	3571	3566	3302	3270	3355	3366	3163	3261	3238	3347	3335	2951	2757	2948
ENSMUSG00000003868	3482	3163	3497	3786	3920	3545	3325	3039	3134	3292	3204	3475	3580	3458	2582	3769	3710	3271	3221	3062	3206	3392	3150	3610	3158	3217	3146	2800	2654	2638
ENSMUSG00000024335	2189	2173	2321	2488	2601	2162	3182	3287	3413	3226	3268	3398	4514	3435	3138	3877	3664	3594	3287	3453	3559	4078	3335	3529	3645	3690	3433	3090	3399	3820
ENSMUSG00000032097	3429	3082	3221	4276	4312	3797	2687	2677	2435	3063	3276	3330	3253	2991	2543	3542	3397	3434	3067	3189	3053	3319	2935	3015	3525	3134	2993	2419	2526	2915
ENSMUSG00000028955	4169	4405	4497	4928	4584	4590	3110	2736	3046	2764	2621	2966	3065	3217	3172	3044	3024	3146	3054	2934	3091	2917	3126	3441	3035	3109	3072	2867	2652	2821
ENSMUSG00000032336	4217	4193	4232	4994	4903	4383	2507	2285	2242	2584	2480	2506	2870	2642	2057	2946	2755	2545	2722	2593	2296	2882	2713	2915	3053	2978	2759	2352	2071	2303
ENSMUSG00000011958	3850	4267	4184	3848	4062	4069	3177	3214	3297	2609	2889	2966	2738	3147	3190	3273	3412	3362	3644	3275	3342	3106	3423	3691	3359	3755	3608	3501	3384	3506
ENSMUSG00000003226	2596	2425	2404	3584	3910	3081	3167	2732	2658	3286	3381	3173	4170	3688	2593	4265	3937	3542	2915	3162	2664	4490	5067	4289	4522	3421	3427	2552	2577	2632
ENSMUSG00000031246	4602	4762	4399	4755	4558	4259	3007	2606	2873	2547	2715	2572	2592	2817	3032	2833	2796	2932	2993	2794	2741	2891	3317	3163	2687	3304	2778	2678	2347	2650
ENSMUSG00000019373	3959	4656	4385	3417	3480	3703	3722	3680	3664	3009	3288	3200	2990	3252	3991	3144	3404	3630	3786	3468	3757	3075	3676	3929	3247	3824	3526	3720	3904	3839
ENSMUSG00000005732	3932	3713	3660	3870	3733	3527	3189	2996	3182	2908	3125	3251	3108	3335	2821	3655	3430	3512	3709	3206	3490	3319	2761	3467	3591	3690	3546	3460	3192	3334
ENSMUSG00000040842	4007	4299	4258	4138	4153	3959	2778	3054	3002	3125	3077	3283	2687	2793	2651	3325	3458	3384	3317	3328	3485	2821	2860	3065	3103	3360	3276	2960	2977	3158
ENSMUSG00000078249	2579	2665	2568	3624	3817	3119	3119	3090	2749	3565	3927	3446	3743	3101	2297	3582	3204	3354	2976	3143	2967	3084	2987	3141	3055	2975	2926	2278	2659	2754
ENSMUSG00000047676	4979	5343	5416	4487	4124	5010	3683	3153	3280	2420	2759	2620	2647	2934	2747	2742	3075	2692	2696	2660	2804	2770	2741	3146	2779	3125	3151	3127	2604	2784
ENSMUSG00000031954	3343	3569	3493	3142	3037	3157	3804	3679	3739	3353	3467	3528	3196	3709	3092	3635	3900	3801	3922	3827	3888	3489	3803	4185	3804	4191	3948	3547	3498	3458
ENSMUSG00000021484	3524	3434	3866	4383	4580	4376	2944	3016	2832	3205	3338	3382	3425	3088	2637	3279	3147	3059	3021	2974	3214	3213	3160	3387	2933	3079	3035	2420	2696	2860
ENSMUSG00000023832	2993	2978	2799	2858	2490	2345	4363	4448	4835	3582	3812	3782	3696	4145	3709	3239	3592	3298	3530	3446	3593	3694	3768	4792	4637	4387	4704	3880	3824	4096
ENSMUSG00000042626	3393	3345	3415	4962	4961	4691	2394	2311	2429	2888	2873	3044	3052	2888	2417	2888	2749	2660	2652	2536	2842	2785	2692	2690	2544	2598	2540	2101	2087	2124
ENSMUSG00000025968	3712	3914	4096	4575	4531	4694	2793	2705	2737	2919	2978	3115	2975	3160	2335	3459	3431	3300	3193	2966	2962	2955	2957	3084	3344	3377	3286	2685	2536	2729
ENSMUSG00000019916	2842	2914	3294	4337	4318	3810	3861	3630	3588	3065	3186	3035	3232	3190	2484	2993	2973	2958	2696	2585	2535	3804	3485	3850	3432	3529	3327	2688	2660	2923
ENSMUSG00000045962	2330	2300	2497	2993	3355	2574	2559	2926	2830	3244	2967	3468	3692	2754	3271	3477	3656	3343	3198	3720	3800	2748	2825	2801	3297	2701	2988	2763	3184	3797
ENSMUSG00000032328	4781	5027	5069	5133	5018	4809	2724	2604	2878	2391	2517	2361	2353	2557	2306	2828	2686	2805	2865	2504	2352	2893	2925	3275	3132	3497	3164	2765	2667	2683
ENSMUSG00000032042	3507	3766	3645	4110	4288	3816	3105	2855	3007	3033	2936	3011	3369	3205	2291	3490	3329	3141	2896	2987	2865	3449	3343	3641	3665	3222	3222	2584	2542	2496
ENSMUSG00000025135	3575	3949	3881	3060	3174	3130	3683	3580	3587	3195	3180	3482	3029	3399	3423	3338	3532	3526	3701	3332	3803	3210	3089	3830	3384	3869	3605	3479	3662	3828
ENSMUSG00000027496	1943	2049	2142	2501	2566	2366	3459	3193	3203	3716	3696	3500	4084	3743	3367	4221	4326	4219	4379	4108	4124	3687	3478	3828	3796	3863	3777	3393	3279	3306
ENSMUSG00000038366	1489	1514	1582	2843	2929	2458	2699	2825	2759	3751	3947	3801	4457	3235	2669	3763	3236	3321	3014	3012	3351	3400	2717	2844	2848	2832	2801	2432	2809	3312
ENSMUSG00000040010	3042	3102	3329	3630	4082	3354	2919	3171	3198	3134	2920	3126	3495	2538	2388	2886	2858	2634	2448	2720	2750	2881	2863	2754	2721	2669	2534	2276	2672	2943
ENSMUSG00000012443	2233	1899	1968	3218	3381	2882	2717	2555	2477	3356	3263	3282	4365	4092	2787	4212	4022	3896	3634	3477	3256	3643	3546	3714	3604	3545	3402	2605	2463	2645
ENSMUSG00000028577	2994	3040	3105	3340	3304	3068	3247	3520	3488	3389	3312	3451	3313	3413	3035	3743	3719	3725	3316	3445	3540	3637	3522	3739	3841	3744	3791	3219	3170	3554
ENSMUSG00000020496	3717	3677	3609	4226	4225	3663	2675	2331	2270	3079	2913	3088	3554	2980	2340	3488	3200	3081	2809	2983	2794	2981	2968	2722	2667	2623	2547	2126	2315	2266
ENSMUSG00000010663	3094	3147	3371	4226	4711	3774	2656	2691	2754	2922	2909	2820	3754	2780	2130	3074	2897	2538	2465	2608	2481	3254	2886	2831	2699	2583	2787	2201	2431	2474
ENSMUSG00000025156	3078	3144	3404	3754	3638	3803	3088	3071	3020	3300	3482	3505	3295	3457	3023	3545	3547	3672	3758	3492	3608	2944	3225	3293	3074	3510	3227	3107	3053	3178
ENSMUSG00000042410	2555	2576	2485	2916	2771	2390	3583	3190	3051	3455	3800	3524	3643	3901	2880	4310	4058	4132	3880	3702	3512	3877	4418	4165	4007	3817	3806	3272	3114	3091
ENSMUSG00000019777	3788	3962	3868	4138	4144	3958	3051	3175	3445	2713	2846	2830	2991	3253	3102	3169	3180	3105	3125	3211	3106	3420	3243	3478	3202	3347	3123	2706	2808	2980
ENSMUSG00000060419	4249	4817	4770	3199	2896	3528	4277	4120	4292	2617	2781	2912	2781	3323	4237	3144	3463	3382	3564	3243	3850	2823	3262	3747	3078	4010	3556	4168	4129	4343
ENSMUSG00000029198	3916	4431	4264	3206	3278	3528	4014	3883	3731	2952	3272	3551	2723	3198	3440	3153	3404	3363	3495	3180	3580	3278	3527	3994	3500	4161	3758	3915	3872	3908
ENSMUSG00000032171	4648	5029	5011	3997	3785	4225	3180	3025	3064	2760	2805	3202	2442	2858	2707	3267	3450	3288	3450	3137	3660	2604	2666	3098	3111	3599	3461	3431	3342	3426
ENSMUSG00000041781	2201	2125	2104	2765	2780	2588	3596	3170	3000	3539	3775	3660	4523	4255	3084	3926	3612	3702	3354	3374	2994	4452	4385	4429	3671	3486	3309	2715	2558	2683
ENSMUSG00000024378	2695	2706	2623	3172	3125	2913	3697	3508	3197	3107	3220	3246	4108	3887	3295	3765	3786	3739	3516	3294	3056	3808	3987	3775	4241	3984	4019	3160	3015	3121
ENSMUSG00000027770	3152	3194	3334	4451	4530	4312	2675	2465	2452	2768	2961	2941	3189	3173	2218	3548	3318	3341	3052	3005	2797	3302	3050	3063	3387	3170	3242	2374	2296	2448
ENSMUSG00000025917	3209	3722	3578	3064	2972	3195	3778	3661	4272	2869	3054	3220	3229	3937	4189	3280	3535	3634	3983	3486	3696	3377	3722	4150	3169	3795	3582	3651	3393	3769
ENSMUSG00000024271	2104	2225	2200	3488	3533	3246	2624	2687	2732	3582	3534	3662	4127	3637	2849	3891	3696	3332	3150	3046	3049	3654	3026	2947	3124	2862	2952	2170	2332	2622
ENSMUSG00000028851	2502	2581	2401	3075	3162	2656	2794	2834	3069	3618	3633	3607	3853	3040	2451	4040	3948	3767	3350	3263	3235	3416	2994	3122	3398	3134	3123	2661	2650	2851
ENSMUSG00000002748	2376	2259	2488	3285	3516	2961	2673	2587	2700	3420	3410	3523	3992	3318	2721	3424	3377	3235	2912	3185	3040	3545	3494	3261	3198	2754	2837	2301	2593	2913
ENSMUSG00000028882	2770	2874	3074	3227	3149	3145	3543	3386	3583	3129	3162	3352	3173	3676	3503	3752	3935	3952	4077	3565	4016	3198	3405	4055	3498	3987	3936	3602	3570	3637
ENSMUSG00000028618	3013	2943	3178	3743	3518	3778	3095	2910	3295	3080	3291	3358	2985	3076	3055	3234	3341	3285	3286	3040	3568	2934	2703	3121	3010	3095	3311	3051	2894	3045
ENSMUSG00000017677	2636	2703	2920	2488	2360	2208	3619	3551	3916	2481	3062	2923	3161	3927	3779	3869	4073	4233	4557	4036	4295	3611	3778	4263	4185	4664	4193	4251	3970	4100
ENSMUSG00000031751	2417	2464	2635	3456	3475	3119	3279	2985	3149	3176	3323	3347	3393	3124	2383	3760	3617	3112	3221	3254	3302	3811	3576	3431	3522	3529	3542	2911	3056	3167
ENSMUSG00000006373	3784	4527	4393	4331	4550	4342	3358	3396	3595	2255	2438	2387	2316	2567	3140	2836	2881	3023	3371	3018	3238	2689	3166	3265	3137	3773	3184	3447	3395	3301
ENSMUSG00000020163	4891	5288	6054	4195	3673	4099	3561	3610	3947	2334	2428	2708	2461	2995	3400	2810	3265	3058	2869	2782	3535	2624	2356	3031	2695	3566	3426	3508	3231	3857
ENSMUSG00000092086	2369	2402	2296	3078	3284	2730	2947	3038	3206	3464	3403	3410	3824	3364	2352	3806	3588	3560	3194	3148	2889	3933	3400	3698	4033	3624	3486	2748	2600	2977
ENSMUSG00000024217	3141	3565	3553	2743	2658	2880	3925	3620	3888	3095	3444	3422	3290	3602	3935	3583	3747	3530	3909	3595	4301	3167	3091	3911	3456	4226	3780	4001	3969	4229
ENSMUSG00000024614	3551	3992	3943	4039	4097	3772	2975	2772	3118	2430	2867	2633	2313	2802	2877	3013	3118	3500	3522	3168	3390	2618	2863	3258	3490	3892	3527	3383	3132	3481
ENSMUSG00000010376	3249	3479	3696	3334	3191	3208	3642	3417	3811	2891	2998	3185	3151	3314	3373	3188	3264	3052	3636	3100	3594	3271	2603	3631	3056	3454	3280	3311	3357	3370
ENSMUSG00000024835	3017	3461	3284	3033	2896	3137	4330	4254	4021	3037	3311	3303	3291	3418	3297	3118	3329	3266	3299	3080	3349	3623	3972	4122	3536	4199	4121	3495	3568	3714
ENSMUSG00000033228	2466	2281	2328	3132	3450	2778	2638	2673	2661	3226	3354	3199	4103	3211	2492	3844	3823	3491	3048	3127	3058	3295	3215	3159	3350	2858	2935	2363	2676	2771
ENSMUSG00000037313	2618	2569	2777	3183	3186	3005	2996	2988	3063	3304	3216	3517	3656	4047	3426	3567	3432	3686	3726	3338	3312	3523	3482	3812	3316	3718	3221	3081	2866	2900
ENSMUSG00000031672	2695	2638	2638	3239	3608	3024	2624	2577	2657	3418	3301	3295	3517	2888	2079	3943	3713	3267	3317	3312	3137	3158	2642	2599	3162	3057	2903	2562	2681	2857
ENSMUSG00000026878	2625	2651	2491	3292	3437	2808	2917	2796	2921	3397	3477	3401	3613	3508	3031	3388	3526	3468	3429	3262	3331	3530	3210	3463	3193	3236	3283	2859	2841	3029
ENSMUSG00000020362	3324	2956	3388	4113	4181	3736	2325	2282	2204	3010	2949	3022	3330	2948	2480	3273	3107	3037	2821	2830	2547	3205	2966	2997	2978	2709	2805	2202	2228	2342
ENSMUSG00000028763	3750	3779	4312	4352	5046	4090	1896	2371	2155	2590	2565	2708	2015	1796	2757	2252	2858	2495	2201	2954	3334	1475	1929	2099	2286	2065	2001	2051	2656	2983
ENSMUSG00000020330	2311	2435	2587	3677	3734	3606	2851	2696	2936	2828	2994	2901	3494	3629	3020	3802	3917	3812	3817	3708	3408	3343	3486	3629	3349	3574	3487	3023	2803	2984
ENSMUSG00000027613	2441	2420	2485	2350	2355	2306	4161	3963	4009	3628	3706	3699	3678	3491	3061	3512	3891	3506	3495	3428	3457	4295	4392	4255	3927	4240	4057	3595	3546	3709
ENSMUSG00000022247	2900	3043	2983	2605	2658	2648	3729	3561	3884	3014	3227	3269	3260	3798	4145	3727	3981	4075	4275	3883	4198	3533	3627	4202	3721	4184	3837	3941	3801	3932
ENSMUSG00000032014	2587	2618	2717	4561	4411	4667	2028	1980	1980	3497	3462	3874	2763	2595	2161	3004	3043	2816	3024	2690	3008	2122	2133	2326	2324	2365	2376	2186	1956	2128
ENSMUSG00000030654	3387	3615	3441	4502	4589	4323	2380	2072	2176	2888	2977	2891	3323	3256	2832	2555	2664	2456	2600	2336	2452	2891	2870	2902	2449	2418	2339	2050	1975	2118
ENSMUSG00000005656	2767	2727	2885	3013	3086	3038	3672	3033	3365	3417	3543	3611	3459	3784	3258	3298	3070	3229	3165	2986	3056	3700	3690	3938	3410	3248	3224	2984	2855	2795
ENSMUSG00000015653	1156	1038	1020	1878	1903	1598	2782	2589	2657	4133	4024	3880	5510	4333	3639	3939	3697	3520	3348	3162	3168	4242	3752	3534	2898	2832	2745	2207	2221	2414
ENSMUSG00000021361	3477	3768	3956	2966	2794	3134	4145	4070	4319	2739	3026	3158	2959	3744	4562	3113	3279	3361	3816	3292	4029	3082	3358	3768	3041	3684	3454	3747	3880	4109
ENSMUSG00000026393	2720	2855	2631	3917	4338	3897	2876	3004	3011	3028	3173	3207	2987	3141	2843	3241	3334	3435	3427	3431	3236	2992	3395	3467	3351	3518	3294	3015	2822	2906
ENSMUSG00000008450	3052	3159	3041	2851	2804	2797	3920	3556	3921	3089	3534	3736	3170	3497	3379	3907	3795	3770	3963	3722	3903	3186	2947	3547	3338	3891	3641	3771	3562	3659
ENSMUSG00000033940	2964	3057	3181	2546	2432	2704	4001	3840	4316	2946	3038	3429	2913	3583	3990	3533	3837	3713	4098	3815	4123	3104	3064	3781	3492	4271	3953	4254	4433	4215
ENSMUSG00000020097	2831	2700	2980	2995	2995	2729	3573	3589	3349	2979	3292	3010	3735	3409	2678	3563	3460	3405	3010	3040	3149	4138	4018	3710	3970	3588	3799	2836	2785	3057
ENSMUSG00000027087	1795	1678	1888	2814	2848	2374	3333	3205	3136	3559	3758	3645	3546	2971	2846	3326	3179	3180	2952	3080	2971	3447	3195	3383	3492	3169	3282	2620	2727	3243
ENSMUSG00000026553	2502	2477	2774	3458	3710	3189	2624	2670	2664	3279	3235	3235	3814	2920	2273	3004	2819	2499	2385	2487	2452	3600	3115	2979	2771	2512	2621	1979	2424	2568
ENSMUSG00000029066	4470	4965	5051	3681	3484	3780	3181	3082	3410	2279	2538	2599	2351	2696	3456	2773	3196	3253	3574	3093	3810	2570	2602	3078	2735	3623	3031	3735	3488	3706
ENSMUSG00000032381	4339	4609	5075	3308	3160	3618	3777	3649	4271	2312	2491	2715	2225	2917	4306	2963	3265	3425	4091	3561	4071	2438	2612	3186	2876	3934	3435	4239	4248	4463
ENSMUSG00000025001	1830	1739	1720	2610	2551	2414	3041	2632	2733	3124	3413	3348	4128	4102	2787	4646	4443	4066	4021	3634	3437	3575	3250	3212	4035	3769	3475	2883	2608	3040
ENSMUSG00000054364	2571	2726	2600	2531	2667	2399	3870	3533	3615	4555	4313	4384	3330	3086	2368	2721	2751	2606	2349	2330	2407	4517	4370	4367	3071	3116	3076	2497	2500	2512
ENSMUSG00000038619	4232	4361	4555	4372	4168	4340	3031	2687	2812	2502	2458	2733	2670	2841	2441	2620	2637	2633	2757	2417	2409	3139	2967	3358	2931	3138	3022	2627	2743	2768
ENSMUSG00000000827	3097	3441	3576	2678	2704	3091	3560	3476	3777	2921	3237	3266	2973	3438	3779	3141	3458	3575	3941	3334	3670	3125	3352	3809	3328	3928	3858	3832	3648	3836
ENSMUSG00000025758	2790	2874	2755	3625	3594	3423	2894	2733	2639	2914	2990	2949	3416	3667	2506	3734	3463	3454	3326	3089	2830	3480	3590	3626	3492	3410	3237	2704	2514	2565
ENSMUSG00000068798	4031	4592	4665	3509	3417	3599	3301	3052	3353	2526	2817	2647	2278	2907	3200	2973	3114	3352	3617	3287	3509	2692	2693	3271	3180	3735	3567	3440	3684	3879
ENSMUSG00000025747	3476	3542	3848	3197	3145	3474	3420	3162	3192	3280	3591	3712	2890	3622	3860	2755	2931	3053	3214	2799	3494	2842	3119	3622	2711	3157	2877	2969	2800	3092
ENSMUSG00000042712	5422	5769	5425	4728	4612	4472	3347	3069	3570	1796	1761	1823	1784	2055	2790	1844	1849	2018	2183	2133	2116	2703	2691	3293	2999	3651	3515	3508	3582	3800
ENSMUSG00000014355	1813	1775	1824	2622	2643	2297	2687	2617	2601	3600	3448	3462	4234	3061	3019	3634	3687	3503	3348	3448	3310	3169	3049	2773	3234	2771	2924	2434	2737	3046
ENSMUSG00000024404	2564	2589	2493	2898	2649	2494	4466	4116	4044	3074	3197	3450	3251	3363	2991	3301	3280	3204	3182	3217	2981	4566	4801	4858	4178	4594	4377	3711	3446	3645
ENSMUSG00000006005	2058	1940	2067	2764	3038	2510	2563	2670	2875	3282	3110	3136	3863	3034	2647	3446	3191	3218	2839	3228	3168	3645	3429	3277	3285	2715	2786	2281	2771	3140
ENSMUSG00000024454	3149	3188	3247	3494	3597	3576	2944	2965	3054	3099	3134	3275	3281	3122	2688	3376	3435	3132	3155	2967	3085	2946	3034	3134	2965	3157	2979	2550	2542	2676
ENSMUSG00000028059	4528	4648	4901	4512	4968	4159	2417	2543	2395	2037	1932	1922	2412	1801	1566	2065	1772	1738	1621	1622	1682	2763	2415	2486	2817	2421	2410	2048	2267	2512
ENSMUSG00000062456	3846	4733	4296	2532	3012	3031	4013	4345	4703	2514	3051	2799	2387	3209	3578	2758	3133	3302	3177	2883	3337	3114	3152	4409	3678	4672	3862	4318	3727	4256
ENSMUSG00000004849	2805	3146	3084	3599	3449	3345	3033	2947	2961	3168	3414	3468	3036	2969	2900	3267	3234	3085	3282	3197	3364	2984	2764	3077	2959	3066	3053	2964	3121	3090
ENSMUSG00000030605	3517	3654	3414	4092	4239	3902	2872	2861	2653	2742	2805	3100	2996	2500	1865	3164	3012	2712	2694	2645	2788	2680	2479	2565	2914	2790	2932	2316	2259	2405
ENSMUSG00000038252	1889	1713	2059	2751	2894	2534	2482	2384	2429	2985	2989	2986	3866	3189	2599	3799	3839	3679	3381	3453	3477	2994	2845	2641	3279	2963	3014	2519	2880	3224
ENSMUSG00000042901	2758	3103	3211	3548	3605	3632	3182	3049	3169	2729	2861	2991	3172	3445	3155	3264	3277	3395	3292	3383	3290	3019	3527	3623	3116	3287	3174	2937	2933	2879
ENSMUSG00000038429	2374	2487	2441	3205	3350	2917	2738	2510	2612	3424	3327	3316	3899	3451	2351	3395	3406	3118	2891	2952	2757	3656	3423	3330	3411	3256	3221	2242	2494	2556
ENSMUSG00000022816	3795	4027	4178	5984	6188	5311	1986	1764	1745	2077	2132	2229	2548	2582	1799	1933	1720	1757	1869	1719	1662	2934	3189	3141	1908	1962	1881	1644	1577	1698
ENSMUSG00000005054	3645	3833	4203	2375	2156	2473	5480	5288	5931	2390	2377	2507	2284	2808	3567	2628	2840	2765	3104	2875	3454	3373	3018	4329	4100	4937	5039	5353	5260	5731
ENSMUSG00000020114	2410	2429	2658	3571	3673	3100	2844	2702	2325	3153	2978	2877	3952	3491	2450	3614	3343	3025	2848	2870	2874	3385	3334	3119	2986	2722	2774	2268	2305	2430
ENSMUSG00000037503	2674	2554	2861	3504	3456	3036	2705	2742	2733	3146	3109	3155	3465	3172	2632	3214	3046	2922	2752	2923	2844	3279	3240	3279	3068	2835	2957	2381	2354	2736
ENSMUSG00000071708	4145	4249	4564	3496	4265	4348	3172	2982	3394	2339	2470	2867	2228	2810	3070	2843	3012	3250	3751	3240	3277	2500	3239	3465	3022	3733	3528	3535	3314	3555
ENSMUSG00000095567	2558	2489	2522	3407	3395	3057	2604	2767	2748	3197	3261	3301	3731	2931	2433	3683	3501	3341	3096	3170	3217	2875	2604	2820	2863	2753	2770	2341	2526	2702
ENSMUSG00000025439	3881	4094	4167	3303	3131	3470	3474	3163	3509	2480	2743	2796	2523	3089	3327	3225	3401	3473	3849	3348	3538	2715	3263	3338	3231	3634	3381	3399	3450	3494
ENSMUSG00000019173	2661	2846	2698	3218	3235	3076	3060	3172	2993	3410	3295	3495	3376	3330	2415	3254	3061	2943	3086	3068	2672	3450	3213	3399	3182	3173	3219	2739	2648	2830
ENSMUSG00000022800	4618	5016	4895	3769	3732	3805	3342	3179	3464	2140	2408	2381	2184	2422	2665	2815	2882	2982	3208	2878	3045	2891	3351	3388	3143	3808	3581	3704	3297	3328
ENSMUSG00000032412	3598	3287	3413	3457	3491	3245	3120	2895	2963	2621	2712	2843	3020	2883	2855	3335	3202	3209	3342	2927	3292	2982	3072	3330	3130	3297	3079	3045	2922	2929
ENSMUSG00000020307	2446	2885	2915	2174	2378	2461	3957	4177	4218	2756	2868	3113	3031	3540	3592	3807	4096	3950	4083	3956	4284	3282	3398	4121	3993	4428	4124	4159	4200	4241
ENSMUSG00000043483	3815	4018	4319	2869	2932	3110	4539	4222	4619	2490	2530	2810	2586	3177	3898	3037	3345	3430	3591	3212	3697	3013	3399	3741	3279	3844	3545	3961	3908	4077
ENSMUSG00000003955	4385	4767	5038	3556	3289	3693	4419	4242	4544	2123	2266	2260	2061	2493	3417	2423	2677	2796	3023	2664	3327	2633	2794	3644	2958	3651	3526	4285	4177	4449
ENSMUSG00000007656	4093	4011	4035	3517	3344	3540	3245	3157	3027	2792	2724	2822	2497	2698	2767	2912	3062	3152	3228	3098	3134	2668	2645	2919	3147	3524	3284	3234	3011	3364
ENSMUSG00000031812	2923	3123	3367	2295	2270	2405	4782	4329	4663	2373	2842	2930	2283	2789	3228	2630	2915	3009	3089	2871	3075	3759	3399	4470	4448	5292	5225	5203	5168	5654
ENSMUSG00000084106	3248	3333	3277	2772	2688	2809	3771	3385	3568	3121	3350	3422	3039	3390	3647	3014	3199	3190	3269	3126	3330	3396	3649	3820	2999	3391	3170	3255	3222	3363
ENSMUSG00000056515	3322	3288	3541	3743	3958	3591	3100	3073	2790	2859	2836	3023	2984	2890	2403	2863	2747	2715	2741	2634	2575	3359	3722	3737	3240	3212	3128	2734	2418	2820
ENSMUSG00000074129	4619	4904	5093	2852	3018	3430	4266	4076	4630	2214	2463	2502	2206	2611	3223	2673	2981	3099	3254	2950	3564	2590	2879	3804	3548	4169	3891	4874	4160	4610
ENSMUSG00000031502	1529	1621	1986	2505	2378	2047	3104	3233	3395	3272	3174	3315	3668	2792	2571	3513	3638	3279	3066	3556	3842	3154	2586	2543	3175	3001	2974	2600	3242	3716
ENSMUSG00000019966	1270	1238	1208	3283	3496	3149	2568	2314	2284	3782	3634	3649	3689	3664	2495	3968	3320	3431	3027	2946	2605	3092	3053	3118	3226	2958	2769	2184	1884	2166
ENSMUSG00000057738	2207	2134	2296	3038	3403	2832	2165	2423	2378	2966	2685	2812	3038	2349	2470	3222	3286	3106	2863	3254	3177	2706	2783	2582	3363	2705	2699	2485	2952	3466
ENSMUSG00000014349	2329	2196	2291	3047	2807	2571	2955	2728	2839	3430	3555	3563	3556	2963	2419	3210	3090	2822	2807	2719	2783	3612	3364	3294	3220	3050	3093	2496	2566	2705
ENSMUSG00000019978	3362	3214	3339	4159	4191	3857	2172	2028	2197	2226	2349	2282	3298	3041	2030	3187	3265	2972	2549	2409	2466	2973	2700	2694	2707	2584	2649	2015	2000	2174
ENSMUSG00000024758	2781	2525	2694	3367	3321	2930	2876	2601	2621	2783	2838	2705	3558	2964	2454	3214	2973	2712	2545	2499	2411	3463	3013	3022	3008	2804	2849	2411	2190	2533
ENSMUSG00000001380	2478	2520	2594	3549	3291	3138	2674	2593	2678	3290	3312	3300	3334	2846	2348	3379	3453	3324	2919	2861	2941	2974	2902	2737	3231	3047	3080	2391	2403	2613
ENSMUSG00000017774	1738	1812	1886	3004	3196	2615	2246	2531	2498	3375	3545	3518	4023	3041	2709	3219	3076	2842	2651	2793	3033	2989	2590	2572	2443	2284	2382	1967	2310	2611
ENSMUSG00000032458	2849	2933	2828	3797	4042	3601	2701	2669	2690	3172	3162	3189	2916	2587	2032	3197	2968	2954	2674	2786	2946	2972	2754	2704	2994	3028	2938	2247	2399	2555
ENSMUSG00000025503	2990	3365	3566	3130	3170	2849	3432	3375	3497	2897	2804	3032	2737	2799	2479	3190	3035	2831	2946	2946	3076	3208	2737	3084	3488	3384	3516	3242	3125	3305
ENSMUSG00000026643	1203	1069	1205	2062	2042	1801	2592	2346	2469	4181	3949	3975	4239	3708	3044	4019	3822	3836	3702	3696	3409	3168	3057	3090	3001	2857	2704	2305	2418	2711
ENSMUSG00000028796	2281	2050	2329	3034	3106	2703	2495	2715	2615	3032	3041	3163	3768	3033	2391	3523	3287	3085	2772	2850	2918	3140	2412	2598	2875	2641	2708	2251	2320	2529
ENSMUSG00000060098	2592	3084	2930	2576	2673	2587	3444	3372	3178	2983	3093	3231	3125	3685	3214	3841	3935	3946	3987	3717	3804	3375	3823	3866	3320	3713	3314	3245	3169	3290
ENSMUSG00000027803	3532	3452	3428	4194	4093	3475	2284	2405	2271	2480	2384	2400	2762	2145	1772	2645	2480	2263	2156	2171	2028	2762	2369	2559	2955	2543	2637	2081	2242	2353
ENSMUSG00000028138	3260	3307	3294	3196	3105	3159	2966	2805	3150	2656	2977	2951	3080	3199	3164	3286	3153	3040	3238	2947	3388	3064	2868	2967	3013	3089	3026	3030	2908	2864
ENSMUSG00000022024	2881	3098	3097	3197	2722	3136	3729	3735	3835	2742	3053	3136	2944	3530	3393	3103	2903	3116	3209	3001	3214	3272	3479	4068	3247	3408	3381	3181	2991	3361
ENSMUSG00000046432	3938	4140	4111	4201	4435	4509	2968	2908	2924	2436	2567	2541	2173	2601	2319	2414	2593	2268	2302	2390	2483	2513	2398	2919	2626	2977	2718	2870	2649	2869
ENSMUSG00000017221	2321	2293	2506	2934	2817	2617	2733	2953	2960	3238	3390	3299	3927	3249	2795	3280	3397	3022	2710	2767	3127	3313	2882	3002	2890	2917	2888	2271	2463	2761
ENSMUSG00000027447	2263	2348	2306	3043	3117	3026	2973	2827	2906	3462	3651	3619	3187	3103	2955	3103	3061	2765	2958	2584	2671	2746	2652	3076	2564	2982	2540	2535	2498	2505
ENSMUSG00000021264	2073	2061	1986	2574	2548	2412	3205	2873	3047	3143	3332	3354	3639	3374	2665	3257	3321	3134	3159	3187	2962	3783	3736	3615	3260	3230	3112	2885	2482	2892
ENSMUSG00000024613	2297	2307	2737	2949	3141	2405	2210	2586	2439	3318	3065	3094	3531	2845	2406	3539	3205	3072	2733	2874	2974	2885	2301	2508	2765	2626	2689	2128	2433	2708
ENSMUSG00000024665	2335	2513	2791	2947	3357	2614	2927	3070	3002	3050	2855	3135	3954	3245	2719	3064	2883	2774	2630	2561	2649	3300	3073	3000	2860	2598	2683	2142	2426	2462
ENSMUSG00000024392	2413	2342	2742	3169	3083	2733	2472	2565	2505	3022	3129	3237	3583	2737	2339	3178	2923	2593	2392	2685	3003	3057	2720	2532	2703	2533	2526	2163	2580	2888
ENSMUSG00000003948	580	608	653	563	587	471	4229	3982	4039	3630	4005	4026	3694	3828	3496	4665	4472	4471	4627	4222	4317	4466	4086	4648	5448	5825	5769	4819	4596	4874
ENSMUSG00000005687	3768	3842	3934	3007	2910	2938	3001	3185	3471	2330	2422	2559	2431	2934	3557	3188	3091	3177	3722	3391	4021	2731	2842	3322	3032	3842	3410	3889	4083	4163
ENSMUSG00000062014	3137	3165	3118	3335	3563	3225	3234	3011	3130	2770	2987	2787	3148	3321	2813	3011	2971	3244	2960	2645	2582	3303	3948	4037	3287	3354	3188	2925	2525	2882
ENSMUSG00000037851	2407	2318	2560	3010	3104	2793	3162	3086	3242	2960	2841	2814	3735	2968	2310	2856	2873	2668	2323	2352	2475	3822	3348	3237	3206	2958	2951	2418	2569	2911
ENSMUSG00000054455	2336	2356	2331	2525	2503	2411	3024	3047	3165	3367	3521	3704	3201	3223	3014	3417	3527	3337	3362	3350	3486	3029	3438	3305	3011	3227	3122	2858	2965	3091
ENSMUSG00000028896	2236	2208	2368	2745	2632	2470	2980	3016	3220	3305	3382	3497	3351	3334	2657	3636	3921	3606	3357	3498	3591	3175	3294	3221	3244	3398	3369	2833	2967	3246
ENSMUSG00000029201	2431	2393	2559	3563	3446	3279	2631	2477	2634	3163	3387	3304	3101	3139	2549	3032	2739	2878	2788	2680	2620	2861	2585	2907	2673	2914	2813	2482	2444	2515
ENSMUSG00000032437	2993	2831	3106	3827	3972	3459	2518	2565	2404	2714	2819	2804	2918	2660	2050	2899	2951	2855	2763	2624	2585	2866	2713	2618	2756	2702	2668	2251	2221	2308
ENSMUSG00000040667	2504	2499	2620	2709	2604	2454	3126	2829	2881	2951	3023	2929	3596	3540	2929	3475	3295	3228	3232	3117	3110	3555	3420	3339	3541	3383	3405	2824	2823	2920
ENSMUSG00000020390	4763	5418	5488	3751	3465	3764	2958	2898	3512	1885	1976	2046	1954	2530	3160	2175	2426	2584	3048	2646	2867	2388	2491	2922	2585	3379	3133	3508	3476	3922
ENSMUSG00000031299	3647	3628	3861	4593	4741	4271	2588	2391	2556	2297	2361	2309	2586	2418	1995	2719	2813	2699	2580	2644	2635	2487	2452	2662	2464	2743	2590	2220	2172	2423
ENSMUSG00000067870	3242	3005	3961	2386	2369	2484	3785	3504	4467	2501	2686	2865	2873	3358	4379	2915	3436	3136	3394	3212	3783	3195	2511	3706	3141	3814	3701	3943	2990	3811
ENSMUSG00000068921	3209	3380	3407	3427	3377	3267	2850	2726	2927	2995	2947	3025	2707	2815	2639	3081	3117	3301	3220	2915	3213	2682	2910	3041	2856	3165	2899	2765	2701	2919
ENSMUSG00000026558	2141	2152	2304	2801	2912	2419	2718	2618	2633	3356	3358	3506	3893	3062	2467	3570	3397	3329	2998	3188	3003	3159	2852	2671	2847	2755	2720	2190	2305	2393
ENSMUSG00000036323	2491	2527	2489	3237	3337	2899	2516	2611	2539	3328	3243	3250	3460	3117	2606	2951	2870	2826	2675	2809	2565	3243	3286	2999	2850	2674	2664	2218	2178	2237
ENSMUSG00000026374	2849	2787	3005	3102	2944	2919	3111	2779	2933	2897	2970	3102	3132	3288	3180	3077	3287	3152	3138	3076	3211	3203	3228	3194	2929	3293	3008	2534	2816	2787
ENSMUSG00000032481	3335	3094	3288	3408	3832	2760	2417	2590	2457	2815	2728	2786	3136	2274	2123	3092	2691	2656	2276	2774	2698	2908	3023	2695	2783	2604	2556	2182	2411	2734
ENSMUSG00000025228	2402	2484	2518	2853	3009	2710	3045	3200	2828	2921	3170	3196	3430	3072	2409	3325	3310	3120	2918	2916	2832	3518	3517	3700	3550	3350	3225	2569	2825	2850
ENSMUSG00000036902	1539	1450	1481	3250	3234	2717	2181	1987	2039	4100	4326	4162	3063	2790	2578	2786	2576	2370	2410	2565	2503	2365	2229	2063	1945	1926	1872	1587	1605	1770
ENSMUSG00000023913	609	537	615	1257	1328	1224	3667	3048	3058	3603	3953	3941	3721	3747	3061	4072	3858	3686	3759	3574	3452	3999	3487	4185	4175	4116	4126	3526	3639	3302
ENSMUSG00000057036	4802	3677	5851	3477	3643	2730	3198	3465	5773	2122	2381	2985	2333	2753	3242	2377	3128	2800	2999	4139	3875	2319	2475	3631	2685	3517	2947	3782	3671	3896
ENSMUSG00000030127	2606	2692	2696	2960	2694	2710	2903	3046	3046	2845	3048	3030	3218	3200	2921	3407	3608	3384	3309	3428	3435	3009	2869	3247	3295	3219	3310	2901	2995	2992
ENSMUSG00000023150	2766	2791	2894	2871	2635	2369	2938	3051	3129	2846	3098	3135	3549	3503	3033	3247	3142	3179	3069	2999	3086	3439	3389	3486	3117	3241	3053	2898	2833	3138
ENSMUSG00000063902	3052	3073	3181	2770	2852	2908	3424	3217	3862	2708	2791	2992	2947	3083	3491	3090	2952	3144	3504	3285	3696	3060	3077	3434	3122	3707	3220	3343	3235	3476
ENSMUSG00000052456	2495	2558	2616	2144	2188	2220	3826	3899	3725	3101	3304	3308	3219	3308	3035	3637	3468	3229	3561	3131	3547	3294	2913	3559	3484	3950	3942	3765	3599	3699
ENSMUSG00000003402	2396	2360	2547	3048	3040	2794	2607	2563	2492	3042	3027	3001	3245	2965	2181	3379	3300	3134	2756	2631	2648	3253	2975	2978	2919	2919	2807	2311	2314	2354
ENSMUSG00000026254	3375	3597	4015	2894	3051	2944	3325	3510	3492	2477	2703	2748	2769	2956	2945	2893	2916	2927	3104	2877	3021	3323	3599	3728	3007	3393	3356	3294	3090	2992
ENSMUSG00000027133	2019	2175	2275	1964	1676	1756	3838	3565	3766	2992	3112	3156	2714	3306	3808	3423	3918	3992	4591	3764	4484	3034	2666	3763	3771	4439	4087	4600	4246	4644
ENSMUSG00000070713	3533	5071	5118	2650	3578	3823	2532	2708	2910	2579	2776	2443	2893	2071	4022	3264	2465	3054	3881	2257	4037	2354	2054	2019	2908	2761	2330	2997	3123	3356
ENSMUSG00000001783	2623	2425	2421	3258	3279	3125	2661	2545	2392	2942	2747	2987	3305	3225	2084	3307	3278	3090	2725	2788	2526	3145	2953	3028	3042	2645	2787	2304	2071	2109
ENSMUSG00000037361	3287	3393	3749	2426	2144	2469	3880	3780	4784	2683	2843	2997	2604	3346	4715	2791	2844	2824	3633	3077	3864	2753	2958	3741	2871	3628	3419	3840	3975	4254
ENSMUSG00000074884	3164	3646	3755	2410	2447	2866	3727	4027	4409	2509	2801	2517	2392	2810	3914	2608	3171	2763	3144	2723	3636	2895	2223	3659	3488	4064	3755	4280	3954	4311
ENSMUSG00000041220	2511	2286	2360	3999	3997	3526	2280	2284	2315	2621	2746	2667	3528	3037	2497	3091	3008	2832	2823	2754	2427	3096	2998	2761	3064	2759	2729	2433	2160	2538
ENSMUSG00000017999	1709	1638	1678	1974	2078	1869	3001	3116	2976	3454	3314	3517	3752	3462	2649	4168	4014	3788	3816	3707	3572	3576	3691	3373	3622	3579	3515	3012	2976	3124
ENSMUSG00000040339	2007	1877	2032	3149	3168	2952	2412	2403	2189	3166	3174	3142	3198	3159	2636	3157	3013	3236	3075	3040	2901	2658	2851	2633	2726	2603	2786	2236	2189	2254
ENSMUSG00000042520	2624	2461	2816	3357	3309	2910	2144	2346	2427	2631	2619	2587	3305	2536	1943	3051	2871	2555	2439	2535	2625	2974	2410	2674	2723	2521	2486	2205	2593	2796
ENSMUSG00000060803	4243	4264	5040	4097	3893	4214	2762	2138	2068	1958	1951	2146	2793	2292	1939	2824	2537	2032	2117	1911	2495	2327	2048	2652	2162	2098	2161	1863	1937	1736
ENSMUSG00000062248	2987	3256	3283	2561	2349	2530	3458	3324	4036	2161	2196	2283	2795	3274	4471	3012	3319	3215	3762	3203	3940	2794	2762	3696	2993	3955	3871	4204	3894	4192
ENSMUSG00000058076	3435	3723	3825	3756	3526	3562	2804	2444	2505	2660	2735	2829	2918	2932	2468	2775	2718	2537	2549	2405	2436	2540	2458	2775	2440	2499	2724	2281	2158	2264
ENSMUSG00000021577	3249	3038	3302	4155	4227	3824	2093	2115	2065	2580	2588	2594	2837	2469	2014	2593	2681	2556	2276	2283	2325	2456	2162	2072	2330	2145	2039	1612	1864	2056
ENSMUSG00000030753	3452	3533	3543	4040	4140	3926	2061	2063	1881	2165	2256	2334	2450	2614	2262	3183	3272	3190	3207	3097	3054	2150	2394	2473	2664	2867	2704	2575	2365	2401
ENSMUSG00000040048	3674	3816	3949	3460	3469	3416	2863	2612	2869	2665	2635	2984	2743	3005	3098	3025	2998	2993	3411	2999	3343	2468	2371	3023	2518	3026	2690	2930	3021	2872
ENSMUSG00000041203	2274	2650	2700	2391	2328	2202	3252	3450	3832	2922	3105	3363	2912	3078	3150	3344	3762	3492	3679	3664	4149	2959	2870	3276	3418	3920	3723	3417	3631	3779
ENSMUSG00000027599	3622	3754	3459	3683	3584	3698	2691	2442	2514	2351	2608	2759	2530	2921	2434	2944	2914	2975	2963	2734	2680	2787	3181	3075	2686	2945	2705	2493	2485	2495
ENSMUSG00000040151	4117	4150	4353	5802	5701	5463	1720	1515	1567	2235	2071	2178	2009	1942	1599	2059	2059	1853	1841	1777	1777	2029	1690	1783	1957	1816	1832	1525	1490	1599
ENSMUSG00000018707	2358	2401	2700	2265	2778	2265	3082	3588	3342	2912	2738	3060	2737	2295	3387	2400	2759	2665	2477	3151	3240	2913	3518	3193	3343	2756	2937	2612	3607	4212
ENSMUSG00000037331	2878	2788	3108	2840	3327	2509	2295	2701	2534	2629	2539	2728	3181	2217	2327	2782	2668	2622	2481	2840	2981	2696	2665	2525	2524	2411	2386	2331	2831	2979
ENSMUSG00000056999	1723	1522	1647	1835	2013	1750	3035	2914	2905	3437	3519	3281	4502	3760	2799	3699	3366	3223	2969	3010	3007	4146	3501	3477	3455	2928	2936	2381	2410	2567
ENSMUSG00000026496	2559	2459	2711	3096	3146	2775	2240	2293	2230	2864	2886	2967	3502	2981	2491	3246	3187	2970	2776	2769	2777	2734	2670	2393	2489	2408	2436	1868	2090	2342
ENSMUSG00000028334	2048	2478	2238	2139	2021	2073	3498	3482	3702	3430	3380	3538	3061	3196	3085	3515	3533	3555	3738	3408	3925	2816	3102	3428	3132	3664	3374	3405	3579	3623
ENSMUSG00000021917	3466	3818	3686	2984	2848	3079	3645	3288	3798	2419	2532	2641	2485	2961	3707	2681	2718	2942	3193	2904	3129	2778	2651	3663	2828	3501	3356	3521	3437	3628
ENSMUSG00000016382	2750	2678	3276	5475	5487	4681	1817	1881	2003	2108	2255	2319	2050	1815	1727	2301	2348	2146	2211	2189	2300	1796	1569	1905	2078	2043	2095	1804	1837	1948
ENSMUSG00000031446	2524	2263	2403	2900	2832	2661	2621	2560	2272	2929	2722	2850	3409	3174	2653	3310	3258	3345	2911	2780	2741	3434	3153	3253	3295	3024	3091	2688	2382	2659
ENSMUSG00000062580	4093	4436	4269	3151	3052	3049	3089	3114	3375	2112	2479	2498	2467	2692	3163	2789	2821	3059	3265	2918	3401	2765	2674	3513	2881	3723	3018	3373	3445	3615
ENSMUSG00000039953	3067	3102	3373	4704	4712	4032	1677	1822	1914	2069	1992	2073	2450	1812	1496	2429	2467	2241	2139	2187	2211	1876	1636	1693	2054	1981	2144	1651	1880	2112
ENSMUSG00000037916	2877	3288	3120	3196	3200	3093	2874	2899	2900	2913	3108	3086	2767	2837	2563	2940	3111	2957	2889	2744	3034	2717	2815	2722	2887	2959	3030	2509	2539	2611
ENSMUSG00000021096	2805	2892	2764	3249	3180	2803	2960	2860	2896	3073	3009	3174	2995	2767	2428	2654	2550	2607	2610	2481	2356	3151	3161	3101	2910	3047	2835	2341	2232	2650
ENSMUSG00000025289	3136	3493	3564	3176	3311	3422	3327	3034	3239	2479	2615	2570	2617	3252	3206	2527	2784	2774	3077	2696	2773	2863	3002	3374	2732	3151	3014	3129	2737	2971
ENSMUSG00000081051	2438	2783	2541	2675	2337	2573	3411	3193	3173	2930	3066	3051	2853	3046	3052	3107	3255	3108	2817	2782	2976	3064	2671	3242	2972	3564	2964	3158	3153	3086
ENSMUSG00000032504	2522	2178	2490	3295	3175	2711	2465	2483	2316	2755	2829	2488	3367	2688	1874	3078	2912	2759	2565	2617	2498	3245	2716	2727	2772	2573	2671	2166	2338	2393
ENSMUSG00000066979	3277	3319	3388	3474	3466	3301	2719	2483	2504	2633	2609	2511	2856	2855	2359	3041	3063	2712	2809	2711	2763	2731	2418	2835	2939	2990	3036	2637	2439	2464
ENSMUSG00000024095	2812	2570	2685	3070	3010	2720	2910	2613	2750	3064	3113	3233	3107	3249	2321	2932	3158	2997	2784	2775	2652	3359	3093	3474	3270	3108	2913	2500	2440	2538
ENSMUSG00000071646	1981	1986	2154	2546	2713	2262	2639	2662	2686	2833	2699	2943	3666	2955	2579	3346	3243	3121	2832	2924	3037	3327	2839	2940	2959	2937	2890	2531	2524	2830
ENSMUSG00000058704	2707	2652	2486	2280	2332	2313	3320	3036	3058	3234	3353	3323	3073	3423	2739	3322	3216	3167	3076	2884	2740	3584	3693	3874	3133	3433	3445	3042	2658	2864
ENSMUSG00000001415	2107	2149	2383	2422	2734	2116	2431	2641	2470	2903	2917	3032	3585	2974	2400	3564	3627	3351	3321	3177	3417	2904	2940	2737	3129	2882	2792	2379	2717	2993
ENSMUSG00000030268	1997	1969	2066	2143	2267	1990	3585	3726	3428	3430	3586	3664	3179	2682	2258	2977	2873	2762	2831	2567	2765	3641	3274	3457	3522	3318	3475	2935	3146	3182
ENSMUSG00000017548	2069	1909	2140	2661	2595	2272	2896	2825	3003	3085	3300	2988	3257	3071	2775	3440	3241	3137	3151	3017	3086	3087	2693	3046	3410	3217	2971	2505	2608	2883
ENSMUSG00000018932	3277	3225	3672	4762	4809	4624	1707	1571	1589	2379	2382	2273	2805	2502	2016	2444	2439	2225	2186	2240	2204	2003	1970	1842	1699	1743	1705	1547	1461	1594
ENSMUSG00000025007	1874	1800	1976	2490	2777	2394	3007	3064	3153	3139	3282	3273	3520	2803	2065	2788	2700	2530	2312	2428	2359	3471	3121	3014	2873	2747	2687	2271	2272	2533
ENSMUSG00000031530	3392	3675	3649	2901	3025	2549	3850	3688	3401	2175	2123	2196	2234	1807	1548	2373	2185	2104	2026	2019	2001	4162	4237	3865	4434	3979	3952	3346	3750	4106
ENSMUSG00000028998	3134	3408	3785	2922	2312	2754	3513	3351	3991	2680	2763	3007	2549	3081	4159	2428	2753	2850	3187	2846	3809	2672	2268	3377	2487	3437	3338	3622	3420	4176
ENSMUSG00000041548	3248	3273	3370	2973	3053	3031	3729	3429	3617	2778	2941	3028	2947	3147	2670	2423	2608	2521	2418	2285	2420	3847	4013	4527	3465	3538	3600	3111	2967	3172
ENSMUSG00000028729	2418	2502	2604	2790	2656	2678	3004	3174	3216	2924	2989	2980	2815	2875	2664	3374	3676	3451	3340	3115	3405	3035	2654	3078	3175	3390	3188	2975	2814	3135
ENSMUSG00000005312	2887	2916	2865	3349	3375	3066	2640	2511	2706	2700	2643	2562	3110	2821	2211	2803	2596	2661	2233	2394	2514	3073	2951	2940	2625	2455	2585	2095	2229	2326
ENSMUSG00000031565	1818	1736	1956	1957	1953	1685	2862	3102	3351	2631	2644	2709	3158	2223	2159	2915	2775	2714	2706	3024	2986	3752	2818	2963	3845	3590	3744	3213	4092	4559
ENSMUSG00000042682	3983	4013	4428	2777	2666	2849	4570	4215	4807	2127	2136	2190	2193	2864	3498	2144	2400	2402	2805	2490	2702	3351	3329	4522	3363	4138	4051	4165	4343	4580
ENSMUSG00000039218	2026	2005	2291	2458	2759	2049	1884	2291	2210	2904	2409	2840	3169	2433	2874	2921	3000	3020	2852	3158	3554	2314	2340	2502	2513	2406	2413	2551	3225	3605
ENSMUSG00000038943	2614	2536	2727	3478	3615	3254	2425	2344	2451	2492	2583	2610	2907	2545	2081	2924	3040	2862	2881	2812	2685	2910	2600	2782	3196	3112	3094	2350	2377	2665
ENSMUSG00000026970	2182	1999	2144	2509	2598	2120	2900	2779	2842	3138	3116	3142	3470	2922	2435	3184	2584	2723	2657	2694	2523	3507	3483	3388	3194	3035	3081	2622	2546	2821
ENSMUSG00000024516	6937	7505	8249	5139	4646	5202	1883	1866	2344	1532	1600	1722	1218	1416	1976	1612	1632	1884	2103	1818	2142	1459	1641	1944	1910	2384	2160	2574	2347	2651
ENSMUSG00000002741	3112	3110	3252	2960	2956	2910	3038	2951	3129	2554	2712	2894	2626	2887	2623	2855	2920	2886	2887	2722	2907	3024	3367	3424	3084	3504	3255	2836	3027	2941
ENSMUSG00000038416	2891	3190	3023	2955	2863	3084	3035	2823	2743	2672	2965	2839	2555	2960	2655	2908	3161	3164	3305	2952	2903	2811	3230	3385	3112	3383	3323	3042	2764	2923
ENSMUSG00000014496	2797	2682	2639	3929	4010	3631	2143	2000	1785	2632	2616	2708	3032	3212	2308	2618	2680	2611	2590	2321	2188	2564	2940	2620	2383	2082	2101	1549	1512	1641
ENSMUSG00000026895	3404	3614	3366	3247	3123	3279	2685	2660	2643	2934	2980	3195	2366	2735	2460	2577	2902	2792	3157	2884	2928	2266	2587	2821	2540	2842	2830	2806	2618	2781
ENSMUSG00000025410	2602	3053	2970	3164	3125	2992	3452	3110	3325	2511	2450	2617	2859	3148	2455	2800	2888	2755	2601	2543	2678	3085	2970	3458	3127	3240	3176	2697	2557	2852
ENSMUSG00000047213	2890	2795	2670	3352	3410	3043	2689	2372	2271	2484	2610	2468	2951	2892	2130	3011	2715	2804	2733	2635	2441	3283	3188	3304	3126	3082	2871	2489	2258	2446
ENSMUSG00000022033	3064	3061	2968	3108	3033	2984	2693	2578	2581	2820	3036	2967	2866	3222	2922	2873	2692	2977	3049	2740	2837	2670	2617	2979	2422	2803	2355	2395	2375	2571
ENSMUSG00000022533	4260	3991	4223	4395	4565	3834	2159	2271	2207	1944	1914	2032	1941	1719	1567	2403	2323	2288	2106	2106	2252	2581	2419	2324	2968	2903	2865	2279	2172	2532
ENSMUSG00000032932	3949	4219	3878	3664	3621	3641	3159	2761	2896	2288	2420	2436	2151	2523	2290	2385	2420	2617	2572	2421	2155	3267	3808	3572	3348	3503	3238	2821	2639	2657
ENSMUSG00000052397	1323	1304	1444	1404	1664	1363	3163	3109	3073	3881	3952	3843	3538	2761	1977	3717	3377	2938	2921	2795	2883	3528	2933	3251	3684	3323	3298	2592	2785	3066
ENSMUSG00000049470	3049	2969	2632	3204	3441	2632	2770	2586	2454	2709	2560	2428	3089	2471	1952	2519	2452	2258	2073	2363	2046	3470	3485	3278	3201	2758	2883	2314	2254	2550
ENSMUSG00000005204	2422	2622	2510	2796	2731	2657	2818	2530	2701	2887	3078	3129	3014	3043	2354	3287	3274	3086	3123	2952	2855	3031	3143	3229	3233	3163	3123	2639	2618	2640
ENSMUSG00000029998	1845	1688	1762	2393	2427	2284	2760	2512	2472	3210	3281	3242	3617	3638	2713	3394	3416	3341	3219	3133	2954	3224	3117	3173	2922	2930	2894	2324	2232	2413
ENSMUSG00000020315	2941	2914	3100	3521	4308	3312	1944	2122	2059	2710	2605	2696	2536	1894	2015	2319	2284	1974	2081	2403	2336	2263	2137	2266	2323	2029	1846	1760	1900	2369
ENSMUSG00000031010	2274	2140	2227	3324	3201	2471	2204	2205	2108	2751	2886	2711	3078	2592	2472	3033	3054	2874	2467	2783	2953	2696	2649	2468	2945	2484	2425	2135	2209	2536
ENSMUSG00000028484	2348	2289	2182	3051	3050	2817	2231	2077	2217	2808	2795	2804	3261	3093	2251	3188	2962	2931	2700	2650	2479	3002	2572	2784	2924	2670	2542	2163	1979	2043
ENSMUSG00000034681	2285	2284	2302	2619	2662	2354	2474	2468	2462	3028	2902	3086	3275	2941	2233	3350	3270	2871	2924	2960	2767	2966	2480	2686	2955	2680	2691	2296	2463	2459
ENSMUSG00000001131	4891	4974	5378	4659	4534	4249	1834	1652	1563	1710	1839	1912	1849	1822	1494	2165	2118	2014	2019	1889	2011	2086	1858	2013	1891	2065	2162	1807	1623	1795
ENSMUSG00000094483	3808	3361	3797	4608	4790	3821	1636	1846	1691	2168	2049	1975	2234	1947	1708	2308	2247	2093	2016	2044	2031	2109	2087	1894	2171	1842	1862	1559	1666	1783
ENSMUSG00000035133	2356	2455	2355	3017	3005	2784	2943	2715	2697	3075	3438	3076	2773	2806	2338	2631	2557	2640	2487	2493	2243	3469	3489	3449	3148	3206	3012	2438	2163	2472
ENSMUSG00000022378	2670	2549	2646	2769	2687	2531	3257	2904	3079	2848	2902	2867	3046	3066	2629	3255	3183	3091	3247	3074	3055	2996	2836	3308	2915	3411	3074	2966	2796	2788
ENSMUSG00000020706	1830	1737	1741	2359	2615	2200	2542	2625	2491	3191	2933	2933	3802	3205	2257	3665	3357	3440	2991	3167	2997	3350	3319	2998	3138	2823	2761	2224	2367	2709
ENSMUSG00000038462	3905	3830	4217	3873	3714	3765	2730	2410	2425	2381	2469	2353	2478	2532	2492	2402	2557	2529	2484	2301	2560	2418	2223	2490	2169	2429	2338	2133	2051	2155
ENSMUSG00000029823	2246	1980	2046	2426	2536	2241	2785	2643	2664	2831	2823	2976	3061	3012	2386	3421	3225	3188	3013	3012	2833	3068	3032	3112	3197	3385	3040	2500	2676	2859
ENSMUSG00000020530	2383	2386	2239	2538	2639	2584	2916	2832	2853	2741	2767	2893	3116	3453	2734	3162	3264	3292	3172	2962	2745	3147	3704	3591	3053	3198	2900	2623	2556	2499
ENSMUSG00000046841	2953	2732	2972	3970	4157	3572	2092	2088	2195	2556	2403	2537	3004	2279	1961	2296	2367	2124	2095	2083	2112	2605	2322	2221	2179	1900	2029	1594	1801	2008
ENSMUSG00000027835	3510	4349	4589	2551	2400	2478	3599	3626	4608	1789	1971	2019	1902	2544	4161	2260	2676	2994	3362	2892	3328	2506	3120	3620	2996	4116	3604	4507	4769	5092
ENSMUSG00000032383	3497	3898	3649	3415	3285	3500	2924	2655	2890	2170	2388	2282	2260	2663	2688	2766	2713	2801	2959	2702	3113	2381	2531	2884	2475	2928	2764	2899	3052	3097
ENSMUSG00000020219	3058	3555	3729	3121	2949	3057	3144	3014	3118	2558	2456	2605	2489	2583	2622	2814	3067	2910	3020	2709	3340	2397	2345	2727	2772	3182	3223	3027	2983	3242
ENSMUSG00000031575	1996	2048	2251	2572	2535	2369	2722	2760	2686	2921	2928	3189	3068	3300	2599	3501	3432	3402	3356	3194	3179	3024	3074	3117	3001	3287	3179	2699	2708	2679
ENSMUSG00000038762	1894	1768	2012	2575	2592	2243	2370	2393	2359	3121	2984	2938	3562	2758	2141	3392	3426	3145	2814	3072	2834	3245	2870	2790	3056	2777	2720	2222	2543	2674
ENSMUSG00000022354	3728	4238	4546	2822	2833	2983	3311	3131	3577	2089	2406	2522	1868	2537	3466	2478	2752	2920	3240	2917	3582	2154	2306	2824	2670	3497	3285	3854	3345	4054
ENSMUSG00000040850	2569	2537	2629	3011	3169	2547	2575	2595	2419	2755	2763	2764	3082	2512	2338	2844	3029	2573	2554	2796	2624	2859	2770	2702	2903	2601	2785	2234	2339	2625
ENSMUSG00000030245	2646	2625	2667	2829	2834	2761	3279	3222	3174	2405	2525	2697	2512	2693	2513	2883	2864	3005	3015	2883	2915	3157	3691	3272	3284	3416	3336	3158	3126	3234
ENSMUSG00000033565	2691	2613	2700	3386	3402	2983	2495	2729	2751	2447	2632	2684	2696	2361	1999	2422	2524	2320	2171	2228	2338	2897	2620	2751	2708	2622	2633	2144	2235	2424
ENSMUSG00000031029	2490	2553	2650	3111	3303	2730	2649	2505	2469	2358	2559	2580	2990	2651	1934	2811	2903	2544	2484	2513	2327	2757	2621	2584	2530	2656	2579	2131	2072	2306
ENSMUSG00000029176	2175	2258	2279	2971	2929	2785	2637	2653	2608	3058	3096	3101	2865	3168	3094	2721	2740	2938	3010	2885	2850	2724	3080	3274	2623	2845	2633	2493	2465	2584
ENSMUSG00000015652	902	1006	1068	1242	1275	1338	3177	3089	3429	3302	3441	3686	3621	3959	4280	3810	3925	3943	4357	4036	4268	3143	3449	3846	3120	3481	3263	3511	3495	3494
ENSMUSG00000020386	3629	4434	4698	2685	2535	2829	3567	3524	3864	2042	2223	2306	1998	2651	4035	2552	2624	2965	3354	2893	3471	2373	2712	3361	2726	3417	3146	3560	3875	4110
ENSMUSG00000000399	3052	3075	2868	2662	2719	2767	2993	2767	3012	2826	2981	2876	2566	2955	2554	3052	3053	3082	3032	2879	2889	2753	2805	3133	2863	3078	3016	2898	2700	2794
ENSMUSG00000070923	2883	2989	2800	3121	3477	3139	3010	2569	2589	2653	2756	2824	2652	2863	2179	2997	2812	2807	2868	2749	2399	3013	3827	3232	3041	3193	2972	2434	2259	2265
ENSMUSG00000022437	2512	2682	2710	3402	3262	3249	2470	2389	2332	2755	2833	2834	2804	2619	2176	2894	2986	2944	2705	2708	2750	2547	2615	2666	2641	2678	2613	2310	2189	2317
ENSMUSG00000066037	2430	2306	2430	3163	3423	3038	2109	2158	2098	2597	2508	2688	2910	2863	2115	3082	2898	3012	2980	2840	2599	2479	2303	2395	2748	2699	2628	2073	2143	2287
ENSMUSG00000027706	2693	2733	2922	3667	3868	3226	2213	2200	2304	2420	2506	2372	2671	2646	1940	2674	2648	2469	2396	2218	2254	2968	2851	2868	2997	2832	2729	2206	2036	2082
ENSMUSG00000061032	2274	2351	2294	2789	2932	2759	2564	2603	2573	2878	2705	2742	3187	2878	2123	3103	2943	3028	2636	2751	2479	2976	3126	2956	2831	2660	2551	2047	2264	2316
ENSMUSG00000002997	2676	2835	2579	5306	5382	5113	1531	1391	1518	2149	2169	2079	2367	2341	1861	1904	1892	1848	1829	1747	1855	1682	1595	1597	1274	1323	1292	1027	1109	1153
ENSMUSG00000058835	2207	2356	2396	2414	2364	2312	3214	3072	3467	2656	2916	3038	2436	2662	2641	3554	3213	3568	3660	3367	3572	2734	2696	2976	3580	3876	3874	3601	3307	3763
ENSMUSG00000025858	2933	3477	3222	2693	2692	2505	2938	3230	3123	2570	2703	2913	2432	2783	2888	2648	2862	2999	3158	2905	3066	2507	3077	3162	2665	3369	2936	3108	3218	3111
ENSMUSG00000032382	3514	3777	3624	3540	3711	3577	2954	2599	2501	2357	2306	2327	2353	2733	2091	2519	2651	2569	2349	2232	2126	2589	2712	2987	2639	2864	2613	2314	2041	2235
ENSMUSG00000031647	2886	2759	2927	3859	3967	3052	2015	2073	2075	2438	2273	2297	2718	2187	1846	2404	2179	2039	1991	2099	2172	2493	2264	2095	2204	1883	2054	1770	1842	1925
ENSMUSG00000017843	2491	2310	2431	2594	2600	2474	2985	2887	2716	2856	2888	2764	3223	3130	2815	2937	2770	2899	2839	2906	2704	2853	3224	3184	2458	2845	2740	2498	2366	2451
ENSMUSG00000024870	2155	2169	2164	2632	2924	2606	2415	2454	2421	3007	2993	3177	3251	2866	2236	3053	2970	2752	2643	2547	2657	2761	2509	2513	2480	2478	2545	2179	2232	2463
ENSMUSG00000002129	2170	2132	2234	2989	3114	2649	2247	2129	2127	2837	2580	2646	3441	2476	1906	3102	2876	2668	2378	2642	2453	2655	2372	2324	2361	2330	2267	1915	2054	2092
ENSMUSG00000047945	3142	2988	3091	3191	3348	2915	2030	2015	1995	2652	2679	2672	2770	2271	1842	2372	2568	2173	2068	2106	2186	2648	2173	2340	2449	2397	2473	1979	2046	2238
ENSMUSG00000042396	3272	3554	3542	2660	2743	2985	3321	3031	3625	2095	2307	2317	1997	2471	3085	2737	2746	3067	3410	3029	3223	2317	2879	3222	2968	3768	3385	3903	3568	3935
ENSMUSG00000078652	2425	2288	2416	2573	2489	2247	2732	2658	2764	2794	2894	2806	3182	2966	2412	3194	3087	2883	2741	2994	3041	3021	2766	2913	2903	2920	2705	2459	2649	2715
ENSMUSG00000035199	3545	3760	3662	3651	3688	3846	2925	2749	2704	1921	2051	2004	2054	2421	2252	2641	2852	2927	2986	2714	2733	2430	2375	2857	2780	2936	3094	2790	2865	2815
ENSMUSG00000024091	2378	2315	2673	2892	2843	2718	2703	2553	2644	2556	2864	2688	3146	2810	2225	2763	2650	2676	2441	2437	2545	3166	2838	3078	2839	2866	2854	2548	2233	2584
ENSMUSG00000056220	1106	1229	1257	1744	1841	1756	4242	3908	4147	2998	3229	3179	2839	3172	3183	3188	3129	3263	3445	2996	3069	3841	3935	4323	4127	4647	4352	4046	3901	4078
ENSMUSG00000053768	3560	3694	3728	3199	3372	3191	2781	2805	2879	2260	2716	2800	2255	2346	2245	2579	2831	2584	2924	2710	2938	2352	2442	2518	2687	3009	2665	2736	2778	2908
ENSMUSG00000053477	2619	2551	2599	4540	4587	3787	1348	1609	1527	2351	2279	2294	2590	1906	1510	1875	1659	1515	1398	1543	1590	1910	1579	1582	1547	1460	1456	1136	1253	1372
ENSMUSG00000031697	2487	2616	2446	2626	2307	2437	3107	2816	3027	2525	2715	2551	2743	3148	3033	3215	3125	3265	3492	2874	3124	2983	2962	3523	3002	3555	3404	3211	2969	3066
ENSMUSG00000070544	2232	1979	2238	2328	2413	1977	2695	2718	2938	2874	3050	2844	2960	2673	2070	3153	2839	2767	2746	2722	2489	3630	3242	3250	3320	2991	2964	2425	2817	2767
ENSMUSG00000020674	1945	1940	2273	2512	2707	2360	2521	2841	2654	3095	2884	2702	3172	2299	2170	2350	2217	2069	1889	2151	2173	3566	3047	3004	2828	2617	2682	2102	2471	2812
ENSMUSG00000022673	2155	1959	2176	3084	2999	2764	2280	2160	2226	2781	2831	2760	3113	2570	1921	3183	2959	2793	2809	2588	2645	2510	2193	2399	2791	2487	2638	2164	2397	2482
ENSMUSG00000063406	2342	2359	2427	2532	2456	2280	3074	2923	3537	2526	2707	2716	2661	2827	2974	3009	2818	2831	3173	2825	2843	3387	3530	3563	3217	3980	3359	3354	2989	3019
ENSMUSG00000036606	1729	1792	1918	2455	2604	2091	2208	2525	2575	2717	2609	2841	3461	2269	2402	2672	2923	2465	2321	2601	2828	2635	2421	2193	2386	2288	2279	2155	2317	2573
ENSMUSG00000015092	2484	2480	2575	2371	2292	2443	3176	2730	2819	2610	2615	2818	2504	2606	2075	3419	3402	3205	3209	2943	3266	2666	2382	2955	3347	3692	3460	3091	3115	3245
ENSMUSG00000012422	3253	3206	3487	2813	2705	2848	3156	2642	3086	1988	2237	2206	2566	2949	3277	2615	2860	2900	3153	2799	2888	2762	2601	3089	2710	3164	3031	3050	2874	2979
ENSMUSG00000070319	2548	2849	2770	2988	3169	3020	2535	2474	2598	2537	2477	2670	2564	2811	2257	3251	3128	2872	2821	2874	2782	2701	2625	2619	2697	2838	2726	2408	2378	2411
ENSMUSG00000021748	4074	4001	4177	3889	3438	3599	2534	2213	2232	2194	2148	2159	2279	2595	2487	2294	2426	2304	2409	2071	2234	2541	2200	2540	2201	2401	2438	2153	2018	2293
ENSMUSG00000038467	2224	2443	2372	2594	2494	2400	2618	2493	2753	3024	2880	2836	2921	2619	2055	2764	2763	2527	2535	2363	2371	3340	2674	2992	3035	2900	2930	2275	2293	2530
ENSMUSG00000024067	2767	3060	3096	2239	2060	2496	3422	3323	3863	2308	2508	2537	2391	3048	4422	2924	3103	3132	3708	3154	3827	2263	2537	3404	2820	3498	2992	3804	3904	3893
ENSMUSG00000000278	2285	2391	2600	2384	2295	2292	3369	3105	3268	2549	2560	2581	2562	2550	2091	2442	2549	2373	2458	2276	2544	3481	3224	3358	3532	3694	3695	3305	3098	3127
ENSMUSG00000025995	2125	1929	2052	2293	2319	2083	2937	2753	2538	2779	2920	2883	3242	3521	2597	3335	3303	3333	2893	2786	2739	3546	3684	3763	3313	3354	3079	2687	2519	2680
ENSMUSG00000028811	2329	2488	2417	2784	2820	2698	2922	2964	2737	2993	2920	3045	2822	2535	1958	2625	2635	2549	2343	2436	2286	3329	2857	2882	2859	2940	2880	2441	2434	2502
ENSMUSG00000022536	2894	2698	2960	3537	3569	3202	2148	2074	2053	2354	2357	2334	2806	2494	2193	2837	2781	2690	2602	2566	2478	2597	2481	2418	2647	2529	2623	2166	2198	2127
ENSMUSG00000021764	4233	4568	4723	2672	2766	2992	3260	3275	3505	2010	2052	2144	1914	2639	3605	2249	2467	2615	3022	2561	3148	2185	2508	2912	2440	3172	2834	3270	3324	3330
ENSMUSG00000028771	1281	1223	1319	1210	1214	1208	3301	3146	3159	3291	3378	3184	3484	3249	2767	3313	3399	3115	2860	3071	3042	3784	3551	3611	3456	3504	3632	3058	2837	3094
ENSMUSG00000018677	2424	2456	2527	3103	3157	2824	2426	2386	2423	2402	2436	2397	3133	2504	1917	2820	2813	2400	2382	2274	2288	2689	2194	2251	2590	2415	2513	2053	1974	2212
ENSMUSG00000001707	3351	3906	4339	2575	2502	2514	3557	3637	4354	2037	2161	2202	2034	2387	3419	2516	2414	2809	3195	2751	3464	2721	2763	3509	2766	3656	3402	3980	4116	4286
ENSMUSG00000027331	1888	2116	2040	2350	2350	2320	2386	2357	2420	2770	2775	2860	2897	3386	2931	3267	3511	3645	3573	3456	3347	2394	2643	2776	3100	3220	2782	2852	2709	2804
ENSMUSG00000007891	3263	3002	3157	3438	3471	3263	3012	2550	2503	2112	2263	2199	2347	2189	1599	2245	2240	2038	1756	1788	1733	3224	2848	3032	3547	3276	3241	2677	2273	2509
ENSMUSG00000067148	1820	2113	2057	2137	2221	2141	3449	3185	3099	2793	2840	2907	2797	3305	2434	3195	3300	3310	3443	3128	3064	2964	3425	3489	3375	3387	3305	3018	2840	2890
ENSMUSG00000031622	2360	2437	2615	2406	2482	2294	3284	3191	3169	2734	2834	3098	2523	2480	2230	2856	3038	2695	2977	2857	3044	2775	2539	3234	3005	3363	3324	3034	3145	3159
ENSMUSG00000054091	3342	3832	3972	2342	2355	2511	3289	3340	4199	2248	2251	2363	2030	2435	3421	2543	2664	2700	3250	2738	3405	2473	2157	3156	2723	3774	3459	3882	3836	3972
ENSMUSG00000048376	2803	2713	2638	4742	4885	3950	1317	1272	1272	1896	1740	1760	2482	2104	1660	1767	1727	1616	1529	1621	1608	1834	1636	1613	1400	1313	1313	1078	1166	1256
ENSMUSG00000032026	2633	3020	3022	2943	3026	3069	2854	2887	3234	2351	2659	2579	2133	2628	2756	2579	2832	2850	2989	2878	3133	2406	2642	3137	2619	3056	3006	3358	3227	3411
ENSMUSG00000060475	2333	2497	2445	2420	2465	2307	2793	2834	2953	2641	2757	2781	2739	3139	3040	2973	3068	3103	3344	3073	3223	2845	3174	3319	2981	3295	2905	2923	3061	3099
ENSMUSG00000024181	3086	3326	3370	2438	2326	2400	3170	2902	3085	2561	2727	2850	2354	2896	2750	2766	3142	3052	3089	2890	3104	2413	2803	2969	2689	3126	3071	3045	2995	3238
ENSMUSG00000004880	2016	2138	2164	2763	2943	2519	2771	2363	2499	2652	2865	2626	3347	3059	2397	3043	2800	2830	2642	2486	2443	3008	3240	2980	2629	2583	2610	2098	1984	2073
ENSMUSG00000032249	2625	2387	2496	3132	3011	2912	2478	2287	2292	3017	2625	2834	2870	2643	2017	2798	2737	2589	2481	2410	2362	2499	2097	2412	2605	2228	2377	1750	1954	2045
ENSMUSG00000029446	2495	2970	3117	2312	2189	2574	4679	4248	4573	2586	2629	2696	1919	2353	2316	1783	2051	1946	2226	2051	2200	2982	3187	3878	3170	3542	3386	3458	3439	3814
ENSMUSG00000021576	2708	2818	3148	2503	2403	2621	3248	3427	3758	2272	2352	2363	2462	2982	3501	2675	2825	2924	3193	2904	3285	2778	2796	3364	2914	3384	3272	3449	3274	3736
ENSMUSG00000025287	2758	2873	2858	2472	2426	2613	3508	3268	3409	2368	2527	2584	2283	2864	2882	2653	2728	2748	3115	2677	2853	2871	3341	3579	3171	3674	3127	3250	2992	3177
ENSMUSG00000029106	2306	2442	2513	3169	3443	2855	1975	1877	1896	2909	2875	2965	3400	2618	2180	2288	2331	2220	2001	1938	1965	2595	2372	2411	2080	1865	2032	1475	1670	1729
ENSMUSG00000022246	2420	2288	2447	3267	3344	2929	2751	2599	2611	2564	2656	2578	2527	2184	1721	2653	2452	2503	2194	2327	2174	2819	2744	2867	3134	2724	2964	2313	2491	2467
ENSMUSG00000036940	2556	2597	2580	2419	2462	2163	3030	3020	2993	2731	2759	2673	2874	2579	2139	2840	2824	2719	2596	2441	2571	3572	3594	3433	3200	3235	3348	2474	2457	2663
ENSMUSG00000031197	3866	3929	4048	3050	2928	2980	2805	2773	3185	1899	2122	2112	1862	2388	2951	2514	2583	2870	3028	2652	2887	2258	2452	2769	2708	3350	2974	3134	3259	3107
ENSMUSG00000031918	2694	2976	2806	2882	3060	3028	2638	2591	2804	2362	2608	2485	2280	2463	2277	3072	3087	3192	3081	3197	3080	2401	2721	2673	2916	3257	3034	2952	2769	2776
ENSMUSG00000024081	1668	1889	1822	2250	2372	2100	2652	2503	2489	2934	2933	2888	3049	3207	2183	3672	3541	3521	3235	3378	3020	3188	3651	3325	3211	3000	3116	2476	2299	2631
ENSMUSG00000028330	1977	1970	2160	2351	2451	2421	2597	2571	2581	2851	3021	2981	3081	2647	2209	3286	3192	3036	2910	2824	2963	2868	2971	2883	3100	2945	2840	2307	2581	2688
ENSMUSG00000045294	4877	5159	5291	3825	3720	3453	2743	2633	2679	2054	2084	2249	2028	2066	1964	1605	1743	1738	1684	1744	1490	2734	3062	2965	2542	2554	2631	2152	2161	2264
ENSMUSG00000038615	2684	2619	2747	2768	2783	2389	2719	2941	2759	2536	2436	2468	2660	2079	1913	2207	2233	2078	1950	2043	2153	3077	2784	2721	2709	2471	2666	2085	2535	2808
ENSMUSG00000035455	2954	2683	2821	3724	3741	3520	2098	1952	2026	2549	2684	2738	2719	2842	2143	2598	2665	2589	2546	2295	2177	2504	2385	2523	2426	2305	2264	2058	1852	1899
ENSMUSG00000020954	2598	2614	2616	2927	2964	2713	2606	2508	2341	2721	2772	2675	2653	2818	2376	2574	2661	2626	2495	2380	2176	2967	3147	3295	2720	2936	2678	2403	2132	2275
ENSMUSG00000051234	3606	4318	4428	3098	2783	2955	2646	2689	2844	1868	2098	1985	1965	2549	2669	2605	2854	2873	3221	2771	3234	1900	2117	2571	2676	3210	2974	3044	3260	3316
ENSMUSG00000043733	2835	2828	2870	3323	3223	2818	2049	2228	2070	2682	2706	2868	2758	2357	2083	2360	2368	2323	2100	2243	2121	2580	2516	2354	2310	1971	2141	1700	1733	2092
ENSMUSG00000057497	2299	2373	2401	2139	2004	1993	3287	3054	3331	2854	2835	2922	2808	3160	3561	3099	3361	3453	3742	3211	3728	2839	2999	3109	2888	3325	3232	3232	3242	3316
ENSMUSG00000033379	3062	3458	3420	1810	1695	1801	5059	4866	5098	1757	1861	1788	1803	2189	2646	2202	2516	2481	2586	2182	2697	3147	3365	4151	4503	5723	5507	5519	5391	5559
ENSMUSG00000028273	1938	1936	2120	3245	3463	2866	2253	2248	2066	2740	2368	2351	2670	2450	2078	2933	2732	2786	2674	2683	2637	2782	2618	2505	2658	2572	2417	2064	2085	2235
ENSMUSG00000019804	2772	2709	2832	2643	2667	2580	3060	2882	3126	2474	2368	2496	2664	2673	2593	3028	2705	2681	2708	2549	2863	2850	2626	3018	2647	2765	3034	2737	2513	2538
ENSMUSG00000030447	2276	2071	2278	3052	3329	2802	2153	2074	1894	2778	2534	2584	3047	2338	2080	2725	2530	2424	2433	2324	2261	2610	2229	2224	2416	2158	2209	1679	1858	2012
ENSMUSG00000042305	3022	2976	2826	2909	2810	2726	2883	2867	3036	2309	2473	2411	2559	2899	2799	2639	2687	2788	2826	2819	3019	2873	3500	3500	2726	2917	2989	2719	2729	2933
ENSMUSG00000029147	1969	2015	2000	2478	2656	2179	2126	2289	2178	3023	3009	3107	3287	2628	2345	2817	2779	2703	2588	2623	2783	2542	2254	2281	2219	2082	2292	1856	2108	2261
ENSMUSG00000035325	2386	2067	2431	3241	3380	3069	1811	1914	1767	2717	2650	2510	3159	2449	1797	2539	2222	2096	1924	2009	1843	2819	2291	2322	2203	2036	2016	1618	1629	1900
ENSMUSG00000026457	2513	2455	2750	2794	2820	2840	2766	2682	2864	2524	2500	2724	2684	2573	2420	2462	2776	2588	2433	2594	2902	2772	2653	2773	2678	2737	2816	2318	2689	2696
ENSMUSG00000032939	1830	1838	1892	2268	2474	2273	2429	2291	2196	2823	2830	2910	3110	3146	2338	3420	3445	3120	3167	2883	2961	3055	2687	2981	3068	2908	2973	2302	2474	2374
ENSMUSG00000025935	2593	2408	2390	2969	3036	2723	2950	2499	2500	2697	2780	2691	2724	2674	2182	2779	2501	2516	2473	2446	2280	2881	2791	2898	2697	2893	2583	2400	2179	2221
ENSMUSG00000024487	3055	3225	3262	3274	3276	3265	2720	2640	2737	2117	2481	2352	2174	2628	2589	2377	2607	2583	2706	2604	2393	2421	2477	3172	2687	3037	2882	2739	2511	2777
ENSMUSG00000026520	1964	2145	2141	2674	2573	2584	2362	2476	2494	2933	3034	3113	2894	3311	2629	3175	3377	3271	3057	3036	3216	2722	2694	2870	2527	2733	2759	2253	2243	2394
ENSMUSG00000021963	2615	2743	2710	2827	3014	2802	2624	2609	2756	2450	2478	2510	2711	2715	2608	2654	2611	2604	2610	2621	2889	2639	2184	2890	2484	2821	2595	2665	2382	2370
ENSMUSG00000006445	1827	1900	2021	2630	2970	2459	2089	2178	2065	2520	2559	2500	3000	2294	1919	3112	2870	2559	2285	2574	2674	2283	1830	1910	2105	2007	2187	1670	1913	2030
ENSMUSG00000008333	2786	2637	2933	2505	2469	2564	3101	2780	2860	2354	2386	2709	2453	2896	3068	2758	2913	2809	3004	2860	3076	2630	2688	3034	2927	3156	3165	3067	3044	3146
ENSMUSG00000007670	1704	1745	1796	2172	2343	1810	2377	2528	2541	2876	2746	2820	3304	2445	2164	2861	2865	2657	2398	2657	2726	2828	2843	2451	2439	2496	2330	2028	2433	2688
ENSMUSG00000046756	3056	3150	3038	2835	2776	2857	2660	2406	2556	2589	2589	2718	2529	2784	2514	2837	2857	2848	2955	2707	2893	2445	2562	2815	2407	2755	2529	2651	2458	2471
ENSMUSG00000024571	2289	2470	2520	2874	2924	2748	2639	2622	2757	2496	2638	2835	2706	2439	2181	2887	2893	2733	2616	2503	2739	2496	2442	2562	2672	2924	2734	2375	2354	2607
ENSMUSG00000021569	2070	2167	2134	2599	2551	2576	2640	2491	2665	2619	2839	2877	2802	3405	2996	3212	3268	3501	3465	3190	3294	2753	2900	3282	2786	3067	2734	2887	2596	2703
ENSMUSG00000026083	1814	1888	2055	2302	2657	2304	2195	2595	2357	2977	2747	2791	3057	2522	1924	3009	2568	2614	2419	2590	2554	2928	3000	2861	2894	2587	2593	1963	2264	2579
ENSMUSG00000039361	3054	2851	2900	3537	3645	3027	2200	2192	2137	2339	2424	2262	2299	2073	1731	2457	2313	2252	2203	2184	2131	2690	2543	2346	2377	2541	2315	2027	2048	2082
ENSMUSG00000024258	2725	2968	3188	2418	2704	2642	3122	3165	3224	2243	2361	2462	2445	2972	3381	2870	2912	2994	3293	2939	3219	2507	2711	3163	2663	3308	2972	3121	3189	3351
ENSMUSG00000034993	1886	1900	1831	2272	2403	2081	3195	3126	3002	2633	2622	2623	2593	2225	1656	2468	2263	2197	1954	2092	1936	3856	3460	3372	3435	3260	3231	2572	2940	3044
ENSMUSG00000070934	2182	2297	2427	2138	2098	2006	3460	3291	3330	2492	2680	2650	2704	2992	3341	3036	3120	3074	3308	3116	3415	2867	3062	3351	3021	3515	3159	3066	3023	3207
ENSMUSG00000024803	5059	5229	5890	4457	4516	4224	1028	987	1000	1325	1518	1445	1531	1634	1255	1969	1928	1722	1614	1636	1671	1247	1053	1222	1029	1179	1027	939	905	813
ENSMUSG00000025869	2518	2624	2752	2498	2178	2383	3051	3126	3081	2276	2338	2385	2701	3020	2829	3132	3238	3265	3314	3029	3101	2761	2802	3342	2885	3377	3076	2914	2831	2890
ENSMUSG00000040084	1762	1806	1779	2677	2786	2285	2079	2151	2025	2710	2623	2721	3130	2508	1939	3005	2916	2798	2477	2628	2575	2535	2224	2216	2582	2193	2373	2031	2026	2339
ENSMUSG00000038683	3040	2888	3069	2650	2550	2704	3097	2816	2956	2310	2280	2460	2654	3064	2617	2633	2777	2660	2602	2414	2547	3181	3301	3662	2921	3064	2968	2774	2691	2560
ENSMUSG00000040785	3094	3021	3026	3534	3584	3329	1879	1765	1741	2516	2441	2360	2370	2154	1750	2324	1944	2227	1839	2151	1840	2573	2673	2453	2368	2182	2140	1620	1654	1869
ENSMUSG00000003235	2302	2409	2313	2938	3041	2852	2445	2318	2246	2539	2581	2704	2829	2696	2002	3001	2939	2775	2680	2640	2460	2846	2956	2854	2699	2781	2638	2263	2178	2239
ENSMUSG00000022557	2028	2150	2117	2224	2405	2053	2474	2325	2415	2689	2718	2813	3080	2925	2284	3348	3575	3354	3067	3083	3136	2750	2866	2713	2647	2717	2794	2366	2495	2541
ENSMUSG00000063511	2206	2213	2147	3105	3211	2699	2093	2122	2201	2807	2598	2827	2865	2350	1700	2857	2735	2719	2451	2382	2316	2476	2026	2298	2398	2421	2409	1836	2088	2308
ENSMUSG00000028165	3303	3771	3737	3032	2792	2751	2656	2578	3083	2002	1981	2091	1912	2391	3010	2476	2556	2720	3027	2571	2902	2224	2518	2883	2536	3200	2843	3027	3118	3119
ENSMUSG00000045763	2159	2267	2011	2299	2755	2146	2198	2456	2208	3061	2758	2900	2952	2577	1940	2680	2639	2457	2351	2319	2327	3242	3136	3084	2718	2695	2367	1965	2238	2416
ENSMUSG00000026150	3365	3546	3548	2411	2430	2472	3111	2867	3080	2024	2148	2313	2297	2587	3272	2228	2407	2439	2698	2527	2670	2525	2637	3129	2587	3094	2907	3286	2901	3130
ENSMUSG00000003345	2468	2807	2755	3115	3261	2790	2288	2341	2325	2475	2511	2695	2623	2342	2173	2592	2538	2494	2308	2508	2665	2431	2443	2332	2273	2413	2362	1919	2079	2171
ENSMUSG00000006519	2267	2493	2527	2241	2123	2407	2678	2704	2743	2788	2889	3105	2171	2713	3301	2597	2906	2902	3277	3010	3365	2285	2602	3043	2543	3226	3129	3259	3356	3524
ENSMUSG00000029462	3127	3711	3687	2482	2241	2412	3297	3212	3657	1996	2122	2267	2022	2622	3530	2130	2230	2408	2585	2371	2941	2592	2708	3174	2629	3252	3152	3974	3791	4301
ENSMUSG00000028907	2916	3118	3299	2794	2739	2740	2719	2727	3023	2231	2328	2281	2131	2425	2984	2591	2826	2877	3130	2923	3299	2357	2374	2793	2453	3011	2793	3104	3034	3205
ENSMUSG00000039262	2103	2048	2223	2080	2415	1888	1974	2645	2377	2491	2431	2605	2668	2007	2534	2364	2714	2618	2545	2925	3249	2253	2283	2265	2547	2398	2496	2292	2893	3365
ENSMUSG00000026867	1817	1906	1996	2435	2513	2127	2578	2572	2535	2789	2822	2849	2986	2723	2175	2829	2811	2691	2563	2496	2501	3046	2998	2882	2889	2716	2605	2165	2131	2427
ENSMUSG00000029017	3214	3373	3598	2646	2425	2674	2663	2430	2744	2461	2621	2706	2299	2649	2908	2315	2340	2473	2551	2336	2706	2572	2504	2945	2445	2605	2579	2677	2706	2706
ENSMUSG00000028032	2107	1950	2193	3750	3653	3554	1681	1600	1669	2507	2702	2631	2689	2372	1689	2489	2392	2152	2045	2184	2024	2121	1740	1762	1986	1834	1776	1366	1461	1573
ENSMUSG00000057406	2199	2121	2392	2915	2869	2544	2067	2173	2025	2719	2878	2786	3024	2539	2180	2452	2450	2457	2070	2417	2276	2439	2334	2308	2129	1989	1874	1662	1877	1964
ENSMUSG00000001100	2953	3090	2819	3006	2888	2856	2186	2285	2201	2448	2440	2625	2449	2567	2458	2665	2726	2555	2732	2627	2613	2403	2495	2641	2512	2611	2474	2323	2166	2393
ENSMUSG00000116564	2323	2639	2556	2165	2131	2366	3040	3028	3093	2289	2548	2669	2423	3098	2971	3002	3088	3309	3539	3270	3007	2967	3096	3448	2982	3441	3153	3102	3017	3027
ENSMUSG00000028645	2511	2651	2616	2595	2566	2222	3555	3506	3433	2483	2522	2533	2473	1936	1496	2523	2436	2165	2108	1936	1950	3699	3280	3239	3497	3308	3322	2734	2556	2935
ENSMUSG00000034345	3016	3080	3009	2221	2007	2261	3222	3175	3094	2312	2438	2522	2319	2842	3089	2801	2876	2819	3051	2761	3131	2465	2355	2828	2849	3475	3165	3268	3197	3247
ENSMUSG00000025162	2271	2106	2401	2922	2996	2745	2257	2146	2257	2473	2495	2589	2878	2251	1797	2467	2373	2245	2195	2277	2289	2605	2314	2412	2310	2142	2405	1982	2006	2108
ENSMUSG00000034640	2106	2133	2171	2707	2784	2566	2443	2282	2224	2055	2259	2172	2732	2780	2151	3142	3042	3027	2863	2593	2653	2985	3096	3077	2917	3044	2978	2441	2167	2263
ENSMUSG00000026003	2712	2837	3012	2796	2680	2702	2812	2592	2922	2657	2561	2790	2676	2973	2541	2211	2221	2288	2201	2042	2196	3018	2757	3184	2244	2376	2489	2233	2059	2143
ENSMUSG00000030079	1823	1948	2102	2517	2575	2441	2454	2726	2569	2691	2858	2883	2775	2593	2150	2959	3094	2843	2972	2855	2998	2692	2299	2574	2668	2539	2594	2360	2227	2532
ENSMUSG00000037544	1750	1951	1635	2455	2452	2409	2387	2209	2060	2660	2466	2667	3319	3296	2472	3020	2878	2867	2829	2568	2318	3155	3163	3098	2827	2763	2634	2265	2034	1970
ENSMUSG00000021012	1933	1841	1790	2432	2504	2094	2475	2491	2381	2579	2759	2614	3505	2861	2560	2808	2627	2714	2470	2527	2440	2819	2919	2676	2303	2297	2373	1790	1930	2086
ENSMUSG00000000957	1247	1310	1504	2195	2136	1724	2407	2707	2769	2784	2920	2897	3448	2689	2333	2554	2359	2328	2184	2226	2247	3409	3096	3180	2682	2455	2537	1985	2293	2570
ENSMUSG00000052738	3397	3452	3523	3352	3279	3502	2218	1987	2152	2423	2442	2579	2191	2357	1736	2624	2688	2576	2490	2421	2372	2016	2090	2358	2314	2397	2472	2179	1926	2081
ENSMUSG00000031885	2144	2245	2318	2580	2570	2231	2255	2443	2603	2684	2806	2810	2533	2434	2206	2917	2701	2686	2829	2693	2672	2798	2747	2669	2865	2986	3100	2554	2627	2640
ENSMUSG00000005198	1827	1803	2053	2054	2360	1748	1950	2069	2212	2612	2542	2564	3151	2185	2321	2645	2570	2578	2293	2587	2895	2331	1950	2048	2349	2097	2175	2176	2560	2930
ENSMUSG00000068699	2273	2395	2711	2203	2448	2022	1927	2363	2171	2728	2647	2790	2682	2133	2154	2566	2595	2457	2426	2696	2617	2275	2600	2361	2287	1965	1989	1806	2356	2608
ENSMUSG00000027455	2229	2141	2537	2415	2366	2245	2744	2790	2749	2481	2570	2882	2768	2936	2661	3003	2982	3008	3046	3008	2978	2751	2688	2975	2715	3095	2925	2595	2601	2705
ENSMUSG00000032193	2635	2534	2932	3458	3760	3005	2103	2051	2097	2126	2160	2084	2824	1964	1825	2423	2276	2070	1841	2006	2107	2516	2016	2115	2279	2068	2103	1754	1939	2164
ENSMUSG00000033596	1671	1710	1753	2451	2535	1980	2141	2181	2204	2583	2748	2617	3100	2599	2270	3083	3231	3060	2766	2913	3028	2720	2648	2373	2657	2534	2393	2165	2381	2370
ENSMUSG00000044600	2605	2822	2984	2441	2285	2497	3348	3278	3255	2322	2354	2425	2377	2671	2842	2485	2670	2817	2970	2693	2924	2734	2738	3138	2869	3107	3155	2973	3052	3131
ENSMUSG00000022043	2312	2250	2304	2800	2734	2363	2206	2203	2178	2342	2437	2389	3146	2533	2201	2339	2328	2096	2040	2034	2006	2932	2545	2412	2030	2054	2078	1722	1843	2021
ENSMUSG00000026037	2049	2085	2122	2213	2110	2191	2677	2655	2820	2422	2638	2603	2674	3000	2897	2939	3113	3192	3129	2967	2894	2890	3372	3206	2981	3171	2870	2774	2761	2767
ENSMUSG00000037608	2212	2073	2231	2991	3205	2629	1964	1825	2018	2445	2474	2438	2879	2655	2048	2993	2652	2549	2379	2366	2159	2676	2409	2412	2418	2240	2100	1824	1833	1979
ENSMUSG00000027673	3730	3906	3973	3358	3301	3255	2383	2142	2328	1974	2058	2004	2062	2350	2386	2286	2348	2425	2436	2308	2420	1984	1791	2050	2103	2369	2455	2401	2213	2219
ENSMUSG00000021193	2402	2260	2484	2929	2884	2667	2126	2118	2095	2236	2448	2359	3098	2382	2063	2547	2575	2186	2158	2251	2109	2765	2439	2440	2429	2386	2281	1914	2081	2223
ENSMUSG00000047187	2545	2405	2584	2728	2661	2436	2516	2293	2422	2396	2366	2364	2536	2471	2233	2595	2585	2624	2431	2301	2568	2659	2457	2449	2417	2653	2590	2179	2275	2398
ENSMUSG00000025862	2370	2249	2107	3092	3108	2876	2577	2098	2179	2356	2379	2352	2547	2487	1867	2677	2535	2383	2353	2116	1987	2962	3018	2942	3067	2726	2706	2175	1985	2083
ENSMUSG00000027351	1901	1781	1949	3077	2990	2770	2177	2160	2182	2767	2910	2831	2591	2335	1955	2270	2217	2211	1994	2314	2236	2734	2546	2523	2440	2409	2317	1917	1865	2162
ENSMUSG00000041438	1735	1619	1522	1752	1852	1659	2637	2303	2297	2737	2878	2867	3220	2871	2226	3477	3310	3112	3086	2761	2824	2962	2754	2852	3048	2838	2901	2534	2411	2539
ENSMUSG00000071659	1915	1870	1935	2486	2808	2180	2207	2415	2443	2530	2451	2484	2852	2201	2030	2718	2397	2422	2328	2453	2345	2638	2280	2443	2476	2206	2209	1813	2220	2542
ENSMUSG00000025173	2549	2618	2715	2655	2675	2596	2599	2224	2099	2478	2509	2343	2789	2644	2040	2471	2560	2434	2336	2252	2191	2880	2906	2980	2534	2540	2521	2347	2067	2136
ENSMUSG00000062078	2461	2384	2547	3441	3457	3084	1959	1762	2023	2409	2437	2405	2547	2112	1829	2213	2095	1924	1870	1890	1791	2523	2279	2227	2184	2137	1976	1571	1678	1900
ENSMUSG00000053332	2258	2115	2311	2011	1699	1898	2930	2927	3182	1908	1937	2131	2757	3329	3595	2831	3068	3014	3363	2754	2990	2840	2263	3212	2903	3572	3261	3477	3180	3466
ENSMUSG00000020476	2613	2665	2688	3205	3383	3070	2275	2166	2025	2524	2614	2547	2643	2571	1862	2410	2404	2070	2164	2094	2093	2588	2577	2780	2300	2159	2248	1884	1781	1977
ENSMUSG00000061024	2151	2034	2038	2499	2432	2191	2405	2363	2272	2826	2758	2635	2798	2785	2194	3061	3072	3002	2905	2896	2831	2846	2639	2974	2744	2697	2739	2253	2297	2418
ENSMUSG00000028902	2068	1830	2110	2623	2681	2483	2430	2225	2139	2782	2744	2673	2935	2806	2062	3012	2954	2804	2601	2282	2506	2646	2289	2557	2468	2593	2314	1888	1968	2036
ENSMUSG00000026879	1058	1117	1139	2143	2159	1961	2335	2135	2212	3464	3557	3480	2444	2321	1664	2787	2503	2544	2358	2341	2353	2688	2287	2342	2737	2461	2684	2006	1911	2018
ENSMUSG00000020821	1704	1625	1750	2287	2564	2031	2112	2542	2196	2755	2998	3214	2957	2359	2071	2717	2509	2655	2281	2559	2522	2518	2645	2331	2398	2210	2137	1860	2211	2237
ENSMUSG00000068523	3021	2894	3030	3084	2924	2901	2445	2161	2335	1954	2143	2314	2357	2510	2362	2292	2507	2244	2266	2055	2307	2678	1982	2632	2290	2535	2574	2434	2096	2343
ENSMUSG00000052684	2942	2763	3055	3572	3557	3248	2097	2251	2149	1993	1943	1902	2018	1643	1410	1826	1710	1642	1365	1536	1644	2906	2702	2639	2416	2075	2283	1892	1963	2036
ENSMUSG00000022451	1914	1755	2013	2077	2154	2106	2734	2761	2699	2537	2658	2844	2774	3001	2574	2955	3022	3004	2954	2733	2984	2780	2768	2855	2917	3177	2874	2693	2622	2561
ENSMUSG00000068396	3509	4067	3683	2116	2225	2431	3369	3528	3702	1652	2016	2004	1773	2266	3508	2102	2338	2369	2790	2436	3262	2132	2270	3117	2770	3680	3151	3948	4046	4019
ENSMUSG00000029578	2460	2528	2646	2521	2505	2540	2756	2675	2837	2521	2498	2683	2273	2486	2205	2434	2349	2344	2451	2424	2470	2629	2915	2938	2847	2910	2820	2714	2583	2842
ENSMUSG00000007415	1386	1353	1521	1870	1842	1642	2547	2446	2426	3028	3047	3170	3261	2690	2604	2945	2890	2774	2828	2927	2792	2895	2808	2664	2544	2560	2559	2248	2263	2497
ENSMUSG00000076431	2683	2790	2847	1602	1656	1394	3905	4148	4022	2212	2234	2309	2240	1917	1778	1945	1946	1734	1667	1912	1707	4679	5107	4477	4569	4310	4424	3091	3691	3880
ENSMUSG00000016664	2201	2056	2217	2912	3112	2879	2127	2014	1913	2484	2557	2505	2508	2208	1626	2730	2574	2397	2208	2367	2212	2439	2241	2190	2546	2262	2265	1816	1882	1961
ENSMUSG00000040225	2126	2155	2397	2231	2526	1927	1875	2387	2408	2273	2205	2426	2650	1981	2551	2484	2591	2445	2287	2994	2848	2243	2581	2499	2600	2281	2224	2229	2649	2995
ENSMUSG00000028381	3917	3458	3739	3872	3704	3139	2010	1907	2037	1715	1828	1838	1786	1801	1601	2143	2040	2203	1874	1918	2058	2294	2041	2012	2508	2475	2259	2023	2045	2339
ENSMUSG00000037601	2162	1852	2347	1892	1852	2003	3368	2911	3151	2515	2773	3036	2495	2830	2840	2893	3015	2947	3043	2803	3460	2783	2258	3067	2880	3412	3395	3612	2824	3472
ENSMUSG00000039275	2909	2736	2913	3294	3292	2871	1914	1922	1722	2055	2086	2089	2554	2078	1573	2221	2142	2099	1938	2083	1966	2392	2223	2092	2088	1899	1914	1665	1833	1935
ENSMUSG00000027763	2006	1719	1710	3561	3613	2962	1509	1322	1391	2093	2258	2055	2844	2437	1984	2875	2548	2460	2168	2263	2029	2019	1957	1754	1999	1879	1836	1622	1497	1661
ENSMUSG00000028212	2266	2600	2579	2273	2418	2342	2804	2838	3229	1934	2287	2258	2174	2942	3582	2692	2570	2900	3369	2886	3138	2592	3066	3281	2544	3333	2894	3360	3268	3455
ENSMUSG00000034926	1449	1410	1512	1941	2081	1582	2234	2463	2330	2702	2791	2795	3475	2834	2321	2957	2989	2758	2521	2595	2551	2711	2612	2324	2861	2520	2459	2106	2400	2568
ENSMUSG00000041740	1981	2057	2274	2603	2732	2276	2118	2144	1987	2615	2516	2477	2769	2178	1909	2353	2279	2095	2100	2295	2244	2428	2041	2066	2026	2045	1957	1685	2125	2198
ENSMUSG00000058407	2823	2823	3225	2426	2246	2463	3212	3064	3489	2068	2138	2292	2335	2748	3412	2393	2488	2587	2834	2721	3049	2756	2590	3355	2394	3110	2875	3049	3187	3217
ENSMUSG00000043998	1736	1954	1990	2792	2864	2496	2238	2055	2272	2693	2876	2886	2607	2858	2267	2563	2485	2507	2566	2513	2490	2554	2450	2613	2194	2546	2285	2003	1939	2110
ENSMUSG00000029860	2479	2310	2650	3340	3463	2894	1484	1676	1604	2060	2045	1888	2361	1697	1382	2141	1862	1845	1692	1862	1935	2006	1572	1572	1565	1547	1488	1528	1634	1850
ENSMUSG00000013822	3261	3720	3891	2603	2553	2765	2771	2617	2969	2008	2019	2198	1768	2309	2863	2481	2693	2655	2972	2588	2977	1790	2009	2304	2141	2884	2534	3037	2971	3105
ENSMUSG00000023106	2983	3055	3065	2209	2159	2321	2725	2914	2939	2231	2403	2441	2387	2644	2330	2489	2658	2639	2720	2375	2656	2844	3013	3107	2852	3165	2888	2746	2781	2862
ENSMUSG00000042331	2336	2400	2631	3906	4089	3495	1854	1881	1899	1955	1924	1952	2131	1861	1541	1976	1977	1937	1880	1912	1784	2204	2039	1977	1994	1705	1828	1587	1648	1758
ENSMUSG00000019579	2099	2343	2510	2136	2015	2147	2892	3056	3167	2450	2680	2797	2666	2652	2986	2623	2814	2941	3135	2832	3237	2595	2726	2738	2574	3002	2918	2898	2902	3115
ENSMUSG00000029338	1574	1576	1774	2594	2670	2368	1963	2009	2119	3115	3245	3325	2670	2540	2122	2670	2521	2591	2343	2540	2694	2352	2083	2163	2262	2041	2051	1771	1752	1884
ENSMUSG00000035726	1812	1709	1824	2396	2637	2135	2141	2235	1998	2929	2735	2662	3006	2739	2170	2842	2726	2722	2322	2737	2394	2968	3182	2686	2437	2276	2214	1752	1997	2148
ENSMUSG00000018846	2510	2432	2476	2852	3132	2573	2342	1973	1991	2221	2265	2136	2789	2371	1740	2484	2284	2221	1931	1999	1845	3062	2708	2752	2823	2621	2521	1944	1846	2036
ENSMUSG00000036990	1573	1457	1766	1824	1704	1489	2407	2397	2486	2424	2610	2495	3119	2305	2214	3306	3222	3212	3189	3154	3160	2509	2279	2222	2766	2677	2625	2235	2574	2937
ENSMUSG00000013629	1682	1655	1981	2037	2103	1779	1966	2236	2295	2847	2677	2797	2960	2235	2249	2723	2866	2635	2382	2579	2831	2137	1924	2048	2164	2082	2085	1849	2366	2634
ENSMUSG00000032407	2408	2349	2496	2680	2883	2532	2230	2330	2282	2428	2512	2484	2568	2491	2205	2941	2646	2753	2751	2594	2569	2468	2693	2698	2671	2761	2584	2195	2229	2318
ENSMUSG00000031555	2063	1806	1915	2914	2868	2657	2274	2111	2126	2211	2287	2244	2434	2225	1638	2635	2563	2421	2160	2410	2228	2628	2410	2578	2956	2744	2842	2266	2291	2589
ENSMUSG00000044147	1796	1940	2093	2697	2762	2622	2122	2303	2159	2815	2849	3039	2671	2173	1819	2238	2312	2098	1927	2198	2196	2366	2105	2238	2133	2084	2083	1722	1895	1973
ENSMUSG00000024120	1834	1870	1929	2145	2180	1902	2372	2698	2569	2569	2693	2478	2792	2624	2365	2867	3082	2982	2811	2983	2849	2824	2950	2944	2978	2684	2857	2303	2460	2616
ENSMUSG00000010517	2429	2172	2331	2320	2409	2379	3053	2744	2676	2685	2767	2794	2529	2630	2066	2487	2543	2456	2386	2268	2167	2804	3353	3224	2649	2852	2592	2363	2149	2229
ENSMUSG00000021076	2497	2567	2532	2167	2258	2231	2769	2675	2734	2486	2743	2680	2460	2683	2790	2365	2449	2515	2574	2446	2694	2650	2760	2937	2304	2696	2516	2402	2527	2579
ENSMUSG00000071533	3000	2971	2991	2866	3128	2812	2423	2271	2484	2108	2261	2206	2067	2234	2026	2426	2381	2747	2438	2517	2259	2426	2505	2619	2592	2811	2572	2453	2272	2271
ENSMUSG00000001774	2432	2188	2516	2746	2540	2455	2785	2379	2625	2263	2578	2551	2035	2389	2326	2775	2646	2761	3139	2602	2709	2693	2594	3100	2980	3146	2927	3029	2763	2803
ENSMUSG00000050244	1826	1489	1606	1950	1958	1657	2344	2372	2139	2470	2478	2475	3546	2979	2348	3338	3181	3057	2807	2891	2614	3400	3432	3131	2958	2597	2580	2086	2063	2103
ENSMUSG00000032479	2623	2612	3024	3103	3215	2626	1863	2022	2062	1972	1912	1866	2437	1829	1545	2089	1947	1962	1792	1881	2020	2421	2098	2063	2193	1929	1979	1768	2150	2139
ENSMUSG00000031835	2173	2177	2293	2795	2938	2484	2000	1855	1904	2375	2455	2294	2726	2211	1998	2486	2365	2319	2198	2223	2240	2352	2104	2179	1951	1971	1938	1689	1729	1941
ENSMUSG00000063015	2669	2578	2580	2853	3255	2715	2059	1968	1868	2439	2515	2473	2523	2256	1584	2135	1831	1687	1509	1661	1516	2763	2673	2581	2196	1805	1991	1540	1413	1514
ENSMUSG00000021843	2081	1791	2054	2476	2810	2254	2257	2146	2240	2467	2442	2510	2741	2571	1893	2564	2371	2303	2237	2168	1983	3134	2969	3008	2816	2322	2404	1824	1987	1926
ENSMUSG00000057522	1994	1872	1878	2678	2420	2431	2496	2511	2550	2369	2334	2415	2375	2341	1847	2630	2479	2441	2184	2209	2254	2907	2971	2951	2838	2721	2734	2199	2345	2504
ENSMUSG00000041360	1899	1887	2008	2182	2267	2039	2298	2414	2242	2534	2495	2622	2931	2513	1984	3045	2835	2685	2464	2533	2404	3260	2643	2816	3012	2557	2605	2108	2125	2211
ENSMUSG00000059734	2937	3101	3176	2874	2639	2728	2700	2506	2574	2241	2214	2426	2386	2617	2560	2277	2483	2323	2401	2195	2267	2335	2069	2704	2213	2424	2241	2258	2103	2262
ENSMUSG00000019917	2538	2495	2592	2470	2612	2567	2889	2769	3151	2109	2180	2193	2375	2800	2990	2467	2650	2724	3012	2572	2628	2358	2605	2995	2402	2930	2717	2818	2826	2746
ENSMUSG00000027998	2455	2731	2711	2843	2999	2704	2431	2327	2265	2390	2399	2450	2538	2669	2315	2592	2456	2652	2636	2478	2646	2365	2452	2701	2379	2461	2390	2216	2236	2194
ENSMUSG00000028161	1913	1967	1781	3368	3712	3015	1600	1655	1719	2468	2343	2367	2184	1940	1672	2272	2234	2177	1959	2052	2031	1909	1890	1601	1892	1797	1770	1469	1468	1563
ENSMUSG00000033845	2662	2955	3041	2636	2471	2664	2773	2589	2731	2401	2506	2570	2228	2647	2637	2333	2572	2698	2842	2487	2734	2433	2538	2839	2359	2763	2590	2537	2521	2514
ENSMUSG00000033953	2787	2698	2788	3537	3696	3297	2064	1918	1895	2178	2356	2339	2249	2046	1558	2192	2086	1997	1813	1807	1751	2412	2160	2123	2159	2131	2096	1671	1761	1849
ENSMUSG00000021585	1329	1188	1454	2003	2163	1738	3012	2834	2867	2475	2498	2344	3139	2699	2312	2760	2687	2586	2379	2508	2377	3477	3261	3038	3036	3003	3025	2270	2566	2686
ENSMUSG00000068196	2585	2399	2497	4444	4643	3715	1410	1456	1319	1740	1712	1735	2206	2015	1532	2094	2039	1896	1801	1686	1596	1795	1788	1706	1497	1431	1250	1077	1067	1026
ENSMUSG00000020467	996	949	1120	3868	3747	3422	1677	1585	1429	2525	2601	2515	2811	2530	1855	1885	1889	1832	1756	1550	1526	2174	1603	1959	1399	1187	1334	1098	1063	1062
ENSMUSG00000028945	2900	3025	3293	2748	2892	2646	2732	2424	2594	2274	2204	2202	2223	2248	2100	1972	1921	1821	1887	1875	1701	3038	2424	2928	2402	2591	2440	2105	1982	2125
ENSMUSG00000033938	3448	3646	3599	2610	2657	2698	2345	2304	2544	1980	2317	2296	1842	2120	1911	2595	2733	2532	2536	2728	2937	1910	1987	2393	2591	3029	2803	2690	2859	2878
ENSMUSG00000005483	1720	1808	1773	1850	1975	1871	2571	2663	2633	2299	2411	2594	2612	2813	2384	3272	3193	3125	3046	2820	2933	2847	3179	3434	2886	3157	3089	2942	2956	3100
ENSMUSG00000020277	1918	2016	2134	2713	2888	2498	2607	2771	2642	2109	2026	2427	2858	2143	1892	2352	2419	2075	1963	1941	2099	2782	2628	2475	2616	2346	2480	1848	2023	2182
ENSMUSG00000028066	2646	2674	2758	3095	3167	3121	2151	2073	2097	2268	2344	2603	2409	2409	2190	2430	2321	2212	2307	2164	2238	2121	1897	2428	1993	2306	2181	2021	2023	2195
ENSMUSG00000005973	2447	2366	2349	2615	2648	2241	2078	1938	2209	2593	2420	2590	2810	2406	1941	2376	2377	2087	2122	2050	2156	2616	2279	2391	2376	2035	1952	1671	1921	1808
ENSMUSG00000016018	1791	1630	1826	2539	2469	2219	2265	1878	2100	2539	2503	2430	3123	2907	2114	2910	2870	2686	2459	2369	2307	2811	2821	2725	2664	2401	2404	2070	2124	2057
ENSMUSG00000021273	2020	2174	2265	1685	1835	1653	3341	3241	3199	2301	2477	2611	3111	2842	2525	2390	2472	2243	2443	2325	2399	3802	3355	3721	3349	3262	3449	2945	2834	3119
ENSMUSG00000019132	1898	1923	1961	2639	2720	2134	2034	2069	2137	2267	2329	2134	3047	2480	2084	2418	2302	2239	2213	2122	2057	2598	2273	2395	2231	2016	1999	1908	2061	2058
ENSMUSG00000019795	3088	3312	3313	2969	2958	2994	2629	2478	2493	1947	1956	2217	2070	2302	2188	2328	2434	2526	2525	2279	2509	2130	2334	2601	2217	2674	2517	2346	2342	2373
ENSMUSG00000021910	2310	2324	2607	2599	2683	2118	1710	1891	1912	1980	2034	2045	2788	2006	2004	2105	1973	2022	2063	2102	2246	2117	1787	2013	1818	1837	1741	1719	2080	2323
ENSMUSG00000030286	2160	2229	2274	2329	2484	2240	2505	2488	2419	2360	2497	2459	2504	2624	2074	2951	2835	2855	2820	2736	2627	2628	2708	2919	2784	2971	2762	2313	2389	2372
ENSMUSG00000022295	2131	2341	2444	2059	2070	2001	3573	3171	3690	2152	2210	2277	2141	2226	2228	2296	2390	2360	2510	2408	2355	3224	3415	3737	3462	3882	3678	3584	3531	3653
ENSMUSG00000015937	2343	2088	2413	2626	2747	2395	2234	2243	2186	2501	2320	2519	2767	2430	2044	2555	2455	2446	2331	2314	2318	2625	2299	2375	2413	2357	2318	1693	1958	2116
ENSMUSG00000033285	1856	1673	1858	2380	2346	2125	2255	2195	2272	2337	2515	2356	2545	2709	2220	3413	3181	3144	3069	3105	2869	2756	2708	2701	2793	2859	2802	2449	2317	2403
ENSMUSG00000031703	1634	1647	1670	2145	2148	2154	2934	2527	2663	2669	2845	2671	2701	2866	2333	2691	2568	2567	2545	2395	2358	2861	2951	2953	2537	2474	2562	2189	2065	2080
ENSMUSG00000071014	3256	3946	3711	2468	2292	2235	2911	2872	3181	1831	2045	1938	1618	2279	3068	2118	2706	2618	2930	2595	2904	1772	2012	2494	2278	3003	2629	3270	3239	3290
ENSMUSG00000004099	2251	2252	2469	2893	3351	2642	1568	1772	1698	2124	2120	2151	2439	1670	1772	2490	2409	2319	2200	2261	2435	1700	1480	1700	1905	1906	1891	1582	2054	2081
ENSMUSG00000015994	1863	1967	2086	1950	2072	2038	2697	2477	2593	2617	2835	2895	2554	2725	2493	2978	2931	2993	3449	3020	2998	2268	2363	2625	2689	2868	2946	2760	2671	2798
ENSMUSG00000018666	2827	2854	2719	2624	2645	2401	2290	2383	2352	2280	2239	2205	2282	2416	2127	2269	2298	2475	2603	2356	2403	2492	2830	2771	2399	2799	2462	2316	2263	2314
ENSMUSG00000010755	2157	2459	2462	2796	2839	2672	2824	2628	2727	2315	2454	2573	2310	2121	1624	2070	2144	2128	2007	2011	2111	2875	2933	2812	2809	2996	2996	2340	2587	2660
ENSMUSG00000024974	1702	1650	1722	2740	2706	2302	2029	1705	2000	2538	2369	2344	2958	2362	1777	2609	2610	2410	2128	2129	2093	2655	2391	2192	2456	2020	2004	1494	1764	1965
ENSMUSG00000018567	2343	2357	2496	2266	2295	2206	3192	2845	2872	2330	2346	2443	2506	2319	1829	2312	1905	1994	1802	1776	1837	3266	2795	3259	2997	3203	3189	2696	2655	2786
ENSMUSG00000042032	2785	3040	3122	2808	2688	3126	2372	2374	2584	1969	2142	2141	2095	2537	2979	2151	2300	2556	2581	2517	2616	1984	2158	2360	2138	2340	2415	2512	2465	2596
ENSMUSG00000063787	2902	3123	3564	2071	1810	2308	3458	3383	4110	2007	2211	2366	1961	2510	3975	2163	2285	2613	3094	2575	3619	2013	2146	3031	2327	2915	2923	3598	3674	4581
ENSMUSG00000029131	2828	2973	2946	2355	2342	2206	2861	2728	3051	2003	2175	2196	2081	2293	2341	2204	2189	2416	2574	2418	2401	2664	2999	3089	3091	3191	3192	3157	3093	3237
ENSMUSG00000021760	2487	2562	2655	2777	2517	2569	2853	2671	2775	2051	2155	2117	2277	2645	2531	2483	2196	2381	2337	2219	2435	2732	2446	2971	2607	2730	2658	2293	2313	2307
ENSMUSG00000024287	2047	2088	2259	2030	2103	1962	2830	2866	2915	2161	2051	2193	2518	2991	2992	2758	2969	3175	3202	2751	2737	2920	3395	3730	2965	3440	3204	2973	2813	2868
ENSMUSG00000031146	1737	1566	1813	2559	2558	2259	2255	2077	2190	2298	2383	2392	3000	2493	1996	3019	2643	2513	2416	2310	2320	2392	2001	2120	2369	2305	2128	2195	1836	1942
ENSMUSG00000027422	2173	1852	2221	2235	2406	1908	2046	2283	2343	2540	2245	2670	2553	1956	1775	2184	1984	2172	2097	2193	2453	2538	2285	2176	2428	2212	2061	1858	2432	2696
ENSMUSG00000025190	2602	2607	2538	2865	2816	2649	2722	2511	2488	2106	2179	2121	2269	1986	1595	2416	2318	2167	2055	2032	2075	2700	2297	2675	2522	2666	2703	2120	2061	2118
ENSMUSG00000034807	1786	1630	1830	2287	2240	2068	2142	2147	2165	2634	2649	2571	2984	2605	1813	2877	2870	2640	2334	2290	2320	2776	2350	2423	2530	2344	2388	1912	1910	2055
ENSMUSG00000000568	1792	1759	1961	2433	2439	2080	1835	1869	2080	2620	2523	2630	2963	2351	2036	2670	2346	2290	2027	2176	2281	2486	1958	2068	2257	2080	2055	1688	2050	2117
ENSMUSG00000038722	3125	3634	3477	2123	2133	2197	3283	3132	3546	1982	2093	2212	1758	2396	2956	2159	2275	2450	2751	2339	2705	2341	2294	3148	2545	3339	2933	3229	3616	3502
ENSMUSG00000024370	2442	2097	2399	2790	2875	2715	2143	2027	1943	2160	2196	1964	2744	2639	2264	2816	2709	2605	2412	2350	2302	2306	2226	2444	2310	2376	2270	1874	1776	1836
ENSMUSG00000028394	2328	2471	2582	2531	2551	2495	2449	2419	2598	2099	2223	2199	2386	2809	2708	2912	2752	2804	2938	2650	2673	2227	2480	2594	2464	2746	2526	2553	2442	2462
ENSMUSG00000030697	2423	2769	2838	3002	3071	2824	2215	2116	2250	2175	2239	2388	2191	2158	1963	2436	2483	2305	2370	2283	2449	2130	2313	2248	2125	2284	2186	2066	2096	2321
ENSMUSG00000041852	1746	1707	1817	2166	2240	1872	2306	2269	2173	2835	2729	2918	2692	2187	1928	2800	2722	2592	2448	2732	2483	2418	2609	2319	2590	2279	2518	1902	2157	2374
ENSMUSG00000009535	2634	2532	2636	2005	2116	2017	3301	3015	2988	1755	2070	2061	2156	2535	2552	2532	2681	2773	2863	2492	2517	2870	3227	3274	3322	3323	3294	2963	2916	3030
ENSMUSG00000021811	2547	2750	2586	2699	2587	2779	2365	2295	2427	2217	2315	2293	2408	2670	2454	2433	2467	2457	2513	2381	2522	2158	2294	2474	2270	2457	2258	2091	2063	2199
ENSMUSG00000049090	2595	2555	2436	3707	3728	3439	1864	1553	1542	2378	2215	2257	2426	2288	1719	1916	1840	1848	1660	1589	1604	1852	1995	1947	1728	1677	1582	1355	1116	1354
ENSMUSG00000005698	1964	1939	1916	2392	2515	2322	2153	2077	2145	2590	2606	2629	2734	2826	2076	2857	2922	2694	2654	2569	2503	2610	2542	2709	2730	2523	2439	2014	2101	2080
ENSMUSG00000053510	1888	1773	1836	2489	2563	2146	2212	2173	2092	2303	2412	2283	2695	2255	1760	2565	2443	2409	2257	2346	2248	2606	2628	2462	2777	2399	2322	1833	2154	2104
ENSMUSG00000024953	3135	3585	3369	2648	2394	2633	2494	2363	2494	2216	2336	2274	1920	2166	2312	2319	2461	2354	2400	2474	2385	1876	1947	2421	2116	2534	2470	2388	2300	2369
ENSMUSG00000031984	2029	2144	2041	1764	1819	1935	2716	2872	2903	2547	2870	2771	2446	2821	2505	2885	3132	3101	3234	3173	3133	2497	2723	2997	2782	3109	2814	2761	2793	2907
ENSMUSG00000000184	915	877	750	1645	1826	1516	2695	2711	2598	2665	2812	2799	3017	2478	2003	2841	2828	2592	2457	2708	2579	3298	3296	2860	2972	2627	2709	2166	2489	2643
ENSMUSG00000020271	3078	2801	2742	3183	3525	3018	2192	1932	2016	2146	2049	2089	2386	2000	1538	2110	1954	1913	1849	1702	1680	2464	2432	2441	2245	2045	2086	1675	1680	1796
ENSMUSG00000029394	2161	2304	2272	2435	2372	2446	2288	2143	2320	2641	2958	2966	2713	2468	2181	2307	2470	2260	2319	2434	2462	2436	2189	2456	2058	2275	2251	2046	2149	2208
ENSMUSG00000042462	3225	3691	3724	2235	2202	2391	2785	2966	3062	2136	2110	2214	1710	2152	2698	2505	2738	2813	2918	2877	3265	1811	1901	2314	2264	3078	2704	3047	3300	3362
ENSMUSG00000028822	2111	2361	2285	2042	1947	2170	3126	2965	3025	2202	2324	2398	2195	2450	2735	2397	2596	2597	2794	2387	2726	2482	2603	2956	2728	3166	2996	2957	2992	3205
ENSMUSG00000003660	1400	1565	1634	1667	1904	1595	2170	2236	2242	2672	2794	2621	2861	2238	2203	3082	2743	2725	2629	3043	3017	2168	2312	2162	2525	2330	2347	2108	2566	2932
ENSMUSG00000027752	2746	2880	2905	2457	2426	2540	2634	2651	2679	1868	2017	2051	2381	2592	2771	2417	2549	2522	2609	2436	2828	2335	2220	2648	2322	2733	2425	2588	2375	2801
ENSMUSG00000022055	3595	3429	3380	5335	5526	5021	1098	1076	967	1304	1421	1301	1787	1504	1234	1822	1606	1719	1425	1362	1425	1735	1819	1743	1585	1524	1713	1223	1183	1317
ENSMUSG00000074364	1604	1688	1552	3713	3871	3031	1508	1353	1501	2284	2222	2116	2697	1970	1552	2281	2059	1820	1722	1800	1876	1919	1662	1589	1571	1343	1453	1163	1328	1420
ENSMUSG00000032563	3108	3331	3517	2932	2807	2989	2435	2276	2539	1900	1930	2017	1956	2115	2405	2403	2391	2581	2852	2618	2770	1889	2124	2459	2181	2715	2602	2692	2716	2980
ENSMUSG00000035152	1584	1544	1721	1940	2214	1795	2387	2441	2572	2585	2609	2662	3014	2355	1955	2556	2587	2390	2019	2322	2174	2830	2848	2526	2556	2163	2321	1863	2065	2301
ENSMUSG00000039831	2244	2329	2297	4202	4300	3740	1780	1755	1659	1962	2018	1894	1897	1717	1327	1809	1731	1738	1690	1536	1469	2416	2364	2168	1952	1743	1887	1407	1382	1432
ENSMUSG00000026869	1528	1802	1817	2045	2092	2180	2660	2473	2623	2731	3066	2954	2630	2777	2366	2562	2691	2496	2607	2441	2594	2710	2575	2986	2737	2881	3024	2674	2423	2765
ENSMUSG00000018821	1750	2106	2131	1811	1900	2024	3008	3004	3285	2042	2326	2455	2033	2492	3306	2271	2674	2785	3012	2893	3294	2080	2183	2967	2543	3379	3109	3609	3898	4138
ENSMUSG00000027984	2653	2711	2908	2887	2879	3049	1805	1960	1893	2126	2305	2250	2124	2393	2425	2433	2607	2545	2754	2518	2593	1833	1835	1987	1862	2040	1936	1840	1776	1936
ENSMUSG00000027774	2696	2630	2677	3046	3322	3019	1758	1674	1725	2149	2199	2096	2271	2163	1642	2648	2391	2434	2249	2153	2162	2155	1820	2013	2293	2215	2196	1774	1737	1884
ENSMUSG00000005881	2033	2224	2219	2012	1958	2103	2439	2459	2491	2549	2720	2696	2454	2454	2732	2511	2679	2631	2761	2555	2836	2331	2210	2688	2229	2611	2707	2491	2400	2699
ENSMUSG00000052752	1633	1556	1813	2236	1997	1858	2063	2222	1886	2442	2472	2564	3217	2719	1972	2815	2865	2633	2415	2457	2518	2506	2208	2465	2518	2364	2402	2070	2050	2208
ENSMUSG00000026491	1584	1438	1589	2019	2262	1787	2152	2115	2182	2561	2293	2355	3090	2672	2107	2864	2755	2601	2269	2629	2462	2785	2440	2551	2555	2297	2250	1891	1981	2260
ENSMUSG00000028187	2881	2985	2809	2302	2298	2270	2636	2595	2726	1953	2119	2106	2023	2423	2555	2463	2721	2826	2952	2648	2753	2368	2527	2943	2554	2923	2799	2938	2743	2963
ENSMUSG00000035351	2486	2528	2902	2052	2022	2325	3069	3233	3439	1782	1841	1832	2120	2768	3854	2391	2609	2937	3169	2761	3187	2291	2601	3127	2518	3048	2834	3147	3294	3495
ENSMUSG00000005981	2406	2566	2421	3082	3190	2802	2149	1829	1869	2257	2212	2146	2491	2288	1874	2341	2397	2400	2172	2107	1943	2375	2233	2348	2048	2050	2105	1771	1630	1888
ENSMUSG00000021149	2193	2093	2123	2505	2451	2251	2243	2185	2296	2354	2316	2405	2526	2507	1854	2789	2632	2666	2429	2201	2248	3053	2913	2876	2973	2698	2611	2100	2275	2300
ENSMUSG00000015002	2030	1966	1924	2505	2629	2170	2246	2141	2181	2250	2391	2410	2640	2354	1918	2534	2410	2380	2246	2281	2163	2636	2532	2410	2438	2311	2546	1904	1801	1860
ENSMUSG00000079111	2232	2118	2151	2926	2808	2473	2168	1877	1665	2311	2263	2341	2527	2225	1631	2458	2172	1964	1853	1919	1795	2503	2097	2224	1977	2033	2008	1717	1574	1675
ENSMUSG00000022052	2134	2041	2245	2475	2522	2307	2050	2042	2084	2552	2570	2514	2801	2575	1941	2632	2363	2307	2309	2279	2223	2507	2453	2364	2241	2269	2080	1831	1852	1888
ENSMUSG00000037351	2237	2134	2232	2671	2731	2373	2125	1982	2096	2063	2350	2285	2646	2316	1891	2266	2170	2095	1954	2148	2045	2448	2145	2337	2311	2185	2264	1898	2066	1994
ENSMUSG00000044502	2380	2585	2538	2659	2439	2706	2438	2190	2318	2211	2230	2339	2189	2367	2367	2342	2463	2398	2510	2387	2441	2056	2281	2222	2103	2318	2141	2010	2084	2293
ENSMUSG00000050565	2101	1931	2258	2501	2487	2017	2665	2381	2340	2125	2206	2227	2786	2368	1859	2484	2406	2125	1949	2069	1984	3226	2601	2661	2863	2329	2488	2059	2015	2202
ENSMUSG00000042029	1238	1197	1162	1836	2084	1752	2161	2029	1881	2796	2809	2732	3312	3083	2327	2987	3030	2494	2342	2476	2351	2820	2638	2557	2613	2402	2325	1734	1769	1900
ENSMUSG00000030058	1799	1672	1833	2189	2380	2004	2086	2102	2031	2335	2394	2375	2834	2199	1868	2522	2460	2333	2183	2248	2293	2525	2072	2115	2204	2180	2217	1921	2215	2268
ENSMUSG00000012535	1935	1826	1860	2292	2452	2118	2167	2084	2180	2347	2464	2405	2676	2280	1828	2832	2746	2805	2340	2411	2317	2474	2443	2401	2605	2384	2369	1924	2127	2048
ENSMUSG00000026739	2204	1998	2075	2870	2888	2576	2044	2075	2121	2085	2272	2051	2194	2401	2119	2407	2419	2433	2488	2354	2195	2415	2316	2306	2487	2449	2390	2047	2046	2044
ENSMUSG00000000346	1761	1682	1961	2154	2072	1968	2539	2417	2364	2476	2432	2328	2863	2655	2134	2426	2520	2315	2216	2246	2010	2812	2285	2541	2611	2491	2572	2118	2115	2361
ENSMUSG00000028869	1998	1865	2012	2000	2176	2103	2517	2441	2216	2314	2384	2465	2672	2815	1950	3072	3041	3051	2711	2728	2479	2894	3039	2912	2770	2892	2735	2287	2128	2147
ENSMUSG00000042323	1952	1828	1961	2587	2629	2026	2108	2089	2013	2370	2263	2270	2927	2421	2272	2503	2288	2254	2019	2327	2053	2667	2734	2413	2265	2247	2127	1736	1815	2090
ENSMUSG00000023075	2771	2693	2758	2131	2039	1982	2627	2688	2693	2062	2219	2117	2072	2389	2146	2494	2699	2587	2498	2239	2471	2657	2848	2944	3010	3186	2997	2755	2724	2738
ENSMUSG00000009549	2525	2926	2835	1790	1743	1874	2862	2786	3154	2119	2260	2322	1906	2424	3470	2376	2486	2683	3035	2793	3246	2257	2048	2691	2400	3082	3175	3419	3682	3895
ENSMUSG00000063800	2343	2732	2618	2098	2039	2050	2804	2714	2933	2150	2290	2454	2130	2557	3082	2492	2744	2897	2976	2916	2999	2211	2483	2908	2497	3067	2586	3011	2831	2864
ENSMUSG00000024294	2171	1880	2243	2695	2492	2202	1964	2143	2012	2323	2233	2263	2356	2114	2017	2435	2480	2292	1970	2212	2144	2463	2698	2524	2948	2349	2490	1825	2063	2221
ENSMUSG00000032397	2894	3147	3140	3047	2871	3170	2003	2048	2331	1806	1974	2054	1753	2085	2459	2232	2394	2494	2579	2464	2658	1761	1758	1985	1882	2330	2149	2257	2270	2388
ENSMUSG00000003316	1991	2066	2082	2661	2747	2251	1797	2025	2027	2418	2175	2272	2354	1820	1764	2146	2217	2050	1869	2140	2247	1873	1941	1788	2063	1977	1847	1534	1957	2357
ENSMUSG00000040028	2118	2010	2211	2443	2419	2140	2264	2226	2175	2561	2520	2660	2588	2321	1776	2480	2447	2270	2294	2137	2178	2663	2303	2315	2422	2265	2209	2001	2020	2302
ENSMUSG00000036513	2751	3126	3484	2178	2154	2396	2886	2755	3484	1723	1930	2094	1778	2304	3450	2196	2425	2481	3101	2600	3379	1893	1965	2809	2112	2821	2710	3429	3457	3867
ENSMUSG00000032883	2718	2682	2772	2408	2509	2311	2252	2162	2036	2007	2112	2144	2449	2369	1782	2265	2397	2168	2200	2022	1963	2870	2591	2865	2756	2530	2724	2090	1956	2157
ENSMUSG00000061838	2257	2210	2337	2609	2453	2438	2008	2196	2169	2528	2525	2513	2392	2531	2097	2571	2520	2320	2394	2314	2453	2346	1952	2321	2312	2177	2219	1981	1784	2074
ENSMUSG00000029621	2079	2289	2294	2050	1895	1945	2718	2675	2926	2328	2473	2315	2194	2524	2725	2543	2615	2779	2939	2593	2940	2438	2467	2732	2383	2882	2647	2751	2502	2607
ENSMUSG00000004364	1965	1900	1894	2627	2542	2185	2114	2014	2187	2395	2485	2470	2615	2146	1765	2420	2093	2213	2187	1986	1929	2589	2423	2467	2359	2087	2232	1749	1925	1946
ENSMUSG00000089704	1714	1737	1862	2589	2720	2496	1879	2031	1873	2618	2652	2614	2576	2153	1636	2548	2457	2253	2153	2261	2094	2278	2138	2155	2396	2371	2401	1689	1875	2034
ENSMUSG00000016619	1754	1989	1947	2429	2510	2168	2406	2327	2219	2475	2481	2463	2410	2360	1978	2767	2766	2747	2406	2688	2713	2405	2374	2449	2537	2437	2502	2268	2183	2428
ENSMUSG00000001576	2158	2132	2284	2904	2986	2705	1798	1834	1869	2287	2176	2261	2516	1945	1637	2347	2221	2056	1901	2082	2010	2076	1722	1791	2099	1994	2051	1790	1779	1960
ENSMUSG00000046324	2501	2530	2493	3795	4202	3590	1306	1333	1282	2220	2151	2175	1956	1819	1298	1572	1494	1446	1350	1375	1331	1686	1726	1636	1354	1270	1295	998	991	1043
ENSMUSG00000038324	1597	1675	1630	2063	2129	1813	2030	2048	2079	2836	2742	2851	2795	2435	1784	2647	2619	2359	2378	2351	2305	2637	2506	2339	2481	2377	2373	1902	2029	2090
ENSMUSG00000020078	3121	2953	2985	2337	2287	2318	3531	2870	3073	1626	1733	1625	2026	2144	2073	2057	1944	2036	1945	1914	1898	3104	3216	3461	3219	3433	3161	2956	2766	2875
ENSMUSG00000024283	1641	1711	1872	2231	2489	2025	2108	2098	2065	2303	2184	2158	2761	2301	1955	2530	2457	2131	2173	2147	2240	2606	2467	2333	2299	2213	2230	1854	1874	2132
ENSMUSG00000027879	2735	2823	2917	2676	2513	2726	2200	2275	2237	2018	2098	2128	1962	2320	2387	2317	2324	2524	2481	2395	2677	2085	1947	2389	2087	2568	2385	2506	2327	2439
ENSMUSG00000032047	3275	3578	3471	4132	3958	3938	1777	1570	1705	1791	1808	1788	1732	1808	1660	1652	1760	1661	1796	1693	1531	1577	1531	1716	1415	1562	1530	1341	1352	1396
ENSMUSG00000055044	2035	1715	1966	2147	2064	1820	3160	3093	3148	2241	2366	2606	2863	2699	1948	2605	2481	2210	2030	1905	1968	3296	2752	2956	2446	2457	2330	2173	2056	2153
ENSMUSG00000020392	2482	2596	2545	2985	3068	3087	1636	1578	1675	2196	2164	2250	2085	2249	2246	2465	2579	2474	2589	2383	2593	1446	1664	1749	1650	1849	1642	1756	1758	1855
ENSMUSG00000025261	2373	2293	2377	2654	2941	2100	1786	1956	1800	2120	1905	2208	2076	1591	2319	2171	2283	2118	1895	2560	2401	1851	1983	1917	2533	1984	1930	1810	2250	2655
ENSMUSG00000019362	2366	2564	2489	2170	2139	2366	2442	2288	2546	2162	2313	2298	2107	2398	2377	2493	2828	2486	2618	2463	2808	2195	2012	2511	2493	2768	2702	2647	2499	2548
ENSMUSG00000025465	2455	2553	2648	2283	2141	2309	2995	2599	2743	2285	2373	2499	2033	2429	2545	2356	2427	2473	2629	2413	2474	2075	2348	2645	2291	2741	2542	2813	2612	2680
ENSMUSG00000020687	1974	1864	1907	2593	2768	2243	1952	1737	1740	2432	2434	2289	2765	2449	1588	2579	2327	2140	1909	2049	1789	2767	2329	2340	2480	1996	2067	1581	1648	1714
ENSMUSG00000031996	2594	2575	2865	3211	3213	2838	1497	1600	1591	2049	2084	2002	1921	1584	1301	2273	2245	2029	1909	1974	1961	1614	1402	1447	2063	1947	2047	1538	1527	1870
ENSMUSG00000028530	1760	1625	1765	2020	2272	1872	2091	2187	2143	2498	2540	2571	2730	2245	1861	2487	2326	2186	1943	2081	2092	2718	2409	2218	2522	2006	2314	1610	1867	2090
ENSMUSG00000026260	2683	2833	2781	2865	2978	2531	2076	2120	2045	2239	2179	2217	2478	2414	1962	2100	2175	2008	1977	1944	1880	2254	2032	2269	1879	1945	1844	1785	1629	1807
ENSMUSG00000025940	2744	2913	3014	2189	2103	2414	2707	2746	2976	1974	2146	2272	1909	2458	2992	2179	2444	2608	2837	2455	2937	2206	2374	2740	2145	2909	2515	2832	2714	3029
ENSMUSG00000078566	3744	4182	4247	2246	2474	2426	5082	4725	5123	1071	1284	1180	1252	1626	1955	1325	1430	1694	1582	1429	1420	2964	3380	3722	3627	4682	4067	4419	4133	4359
ENSMUSG00000021048	1429	1348	1414	1855	1942	1566	2040	2135	1999	2943	2515	2484	3321	2581	2166	2834	2560	2445	2308	2491	2331	2545	2511	2215	2092	1925	2108	1782	1916	1934
ENSMUSG00000031839	2895	2976	3176	2411	2118	2297	2482	2445	2604	1935	2102	2076	1927	2266	2578	2221	2321	2322	2464	2314	2653	2037	1793	2412	2379	2769	2583	2784	2739	3000
ENSMUSG00000025234	2406	2350	2417	2689	3073	2571	1948	1855	1946	2198	2160	2058	2206	2119	1491	2353	2335	2240	2031	1882	1835	2456	2487	2320	2551	2364	2305	1953	1726	1898
ENSMUSG00000037643	2285	2015	2305	3126	3044	2752	1574	1663	1510	1951	2086	2220	2344	2107	1709	2447	2432	2399	2288	2330	2232	1978	1877	1925	2253	2110	1994	1689	1592	1824
ENSMUSG00000040029	1324	1332	1413	2448	2512	2010	1792	1746	1843	2445	2436	2501	2959	2419	2072	2953	2767	2683	2339	2499	2464	2490	2134	2098	2455	2122	2071	1727	1810	1979
ENSMUSG00000024902	2490	2767	2737	1910	1820	1892	2935	3121	3256	2069	2124	2279	1986	2659	2945	2484	2698	2977	3145	2966	3125	2219	2306	2824	2486	2905	2848	2938	3240	3164
ENSMUSG00000067150	1494	1490	1534	1931	2029	1640	1933	1798	1973	2745	2571	2732	2973	2481	2062	2686	2511	2383	2385	2450	2469	2476	2132	2222	2234	2113	2163	1697	1888	2111
ENSMUSG00000054604	2577	2673	2631	3423	3329	3138	1915	1845	1960	1944	2095	1938	2054	1894	1617	2077	1959	1862	1846	1776	1656	2212	2110	2191	2138	2005	1832	1689	1572	1633
ENSMUSG00000028195	1750	1847	2049	2497	2580	2196	1149	1295	1189	1540	1591	1533	2719	2190	1781	3355	3163	2905	2751	2677	2762	1600	1247	1326	1350	1297	1273	1168	1137	1192
ENSMUSG00000036093	2618	2497	2507	2724	2793	2543	2056	1763	1853	2205	2458	2310	2186	2345	1926	2189	2269	2251	2201	2061	1984	2278	2782	2442	2139	2080	2064	1791	1687	1717
ENSMUSG00000025757	1546	1504	1568	2119	2214	1927	2847	2593	2682	2448	2487	2272	2401	2179	1795	2471	2501	2162	2121	2213	2042	2976	2734	2710	3154	2842	2746	2310	2163	2516
ENSMUSG00000024515	1805	1863	1905	2413	2386	2264	2059	2161	2108	2301	2442	2387	2527	2266	1792	2331	2204	2172	1989	1842	1957	2569	2277	2292	2212	2240	2215	1728	1717	1851
ENSMUSG00000052727	2624	2554	2865	2523	3118	2105	2001	2478	2369	1819	1795	1950	1966	1495	2235	1686	2033	1873	1645	2217	2147	1934	2799	2364	2274	1979	2022	1701	2282	2779
ENSMUSG00000021823	1999	2153	2165	2832	3132	2646	1417	1569	1504	2369	2305	2192	2480	1834	1585	2370	2392	2037	1788	2125	2151	1929	1734	1821	1634	1587	1710	1184	1490	1578
ENSMUSG00000000753	4757	4518	4979	6661	6604	6189	283	331	285	762	727	718	534	414	293	182	154	151	188	233	218	523	433	400	247	194	213	204	225	235
ENSMUSG00000020780	1986	2095	1953	2573	2658	2220	1880	1967	1963	2306	2387	2410	2787	2330	1826	2432	2363	2175	2123	2133	2117	2399	2267	2129	1986	1857	1923	1692	1601	1764
ENSMUSG00000032745	2510	2571	2575	2544	2279	2225	2477	2302	2313	2002	2225	2180	2264	2505	2220	2337	2449	2439	2666	2277	2243	2589	2808	2919	2574	2712	2604	2258	2249	2095
ENSMUSG00000028382	1997	1796	1858	1949	1977	1691	2524	2264	2415	2179	2154	2110	2728	2102	1758	2758	2528	2418	2270	2182	2077	3104	3040	2559	3036	2906	2695	2112	2126	2313
ENSMUSG00000020167	1973	2075	1997	2426	2400	2141	2009	1998	2035	2135	2131	2246	2864	2348	2109	2491	2437	2245	2083	2223	2498	2182	1974	1936	1946	1967	2037	1695	1879	2011
ENSMUSG00000050812	2074	1963	2115	2570	2766	2290	1998	2046	1816	2454	2434	2631	2456	2197	1764	2422	2386	2266	1932	2077	1872	2314	2560	2333	2120	2028	2063	1612	1727	1762
ENSMUSG00000029465	2217	2224	2423	1903	1895	2125	2721	2839	2969	2259	2363	2495	2194	2400	2913	2403	2330	2192	2559	2434	2735	2392	2180	2713	2415	2904	2681	2890	2804	2896
ENSMUSG00000004865	1542	1695	1562	1758	1696	1611	2315	2277	2116	2527	2472	2412	2850	2531	2173	3008	2837	3086	2672	2800	2701	2718	2958	2692	2754	2635	2486	2368	2269	2369
ENSMUSG00000066568	2469	2312	2471	2886	2866	2678	2088	1816	1843	1924	1958	1988	2209	2075	1667	2357	2152	2116	2047	2119	2087	2145	2027	2281	2350	2257	2116	1865	1839	1893
ENSMUSG00000032802	3177	2998	3352	1190	1210	1077	4058	4061	4232	1793	1833	1779	2184	1956	1722	2009	1848	1971	1955	1793	1821	4493	3933	4144	4657	4623	4979	3926	4061	4155
ENSMUSG00000024660	1299	1268	1408	1776	1982	1749	2081	2015	1894	2482	2375	2353	3317	2699	1936	3021	2822	2868	2490	2575	2465	2639	2426	2322	2362	2242	2198	1634	1767	2170
ENSMUSG00000068566	2460	2350	2511	3115	3404	2690	1837	1840	1957	2049	1798	2006	2226	1664	1406	1918	1687	1644	1575	1525	1633	2388	1874	1974	1830	1754	1852	1621	1753	1847
ENSMUSG00000039168	1762	1605	1691	3039	3058	2858	1956	1931	1853	2022	1860	1916	2458	2158	1486	1992	1824	1659	1630	1621	1508	2404	1892	2068	1975	1961	2031	1648	1393	1935
ENSMUSG00000052459	2745	2616	2855	3218	3484	3053	2223	2023	2029	1678	1806	1734	1710	1600	1344	1946	1837	1830	1669	1688	1574	2459	2260	2239	2613	2555	2401	1946	1902	2001
ENSMUSG00000028797	1885	2122	2034	1993	2014	2094	2426	2233	2476	2287	2499	2403	2303	2538	2298	2573	2636	2662	2608	2562	2658	2154	2361	2490	2405	2804	2534	2426	2381	2413
ENSMUSG00000028609	2666	2603	2784	2098	1847	2015	2666	2440	2674	1904	1987	2041	2002	2549	2806	2488	2512	2649	2886	2281	2735	2341	2096	2625	2592	2841	2910	2866	2924	2969
ENSMUSG00000032218	2018	2091	2099	3051	2915	2921	1905	1867	1784	1943	2089	2081	1898	2147	1752	2447	2455	2368	2262	2200	2170	1883	1851	1947	2210	2404	2188	2095	1846	2038
ENSMUSG00000031198	3174	3672	3705	2633	2399	2636	2572	2615	2843	1792	1873	2010	1607	2088	2738	1932	1931	2072	2581	2075	2535	1857	1838	2256	2106	2606	2347	2655	2617	2899
ENSMUSG00000031432	2672	3005	2724	2362	2413	2425	2659	2470	2507	2127	1962	2163	2030	2522	2384	2481	2518	2688	2868	2523	2485	2134	2424	2678	2474	2726	2403	2441	2351	2326
ENSMUSG00000030879	2726	2925	3119	3152	3038	3173	2121	1933	1942	2061	2090	2057	1955	2136	1825	2258	2466	2192	2408	2225	2140	1786	1808	2155	1985	2208	2173	1905	1844	1917
ENSMUSG00000002984	2474	2563	2611	3186	3325	3056	1726	1788	1564	2036	1999	2150	2244	1911	1574	2193	2236	2032	1957	2095	2184	2032	1685	1830	1854	1864	1797	1738	1745	1748
ENSMUSG00000031004	1766	1689	1868	2210	2647	2068	1473	1999	1934	2046	1835	1894	2505	1822	2284	2508	2599	2453	2256	2831	2712	1661	1740	1785	2224	1842	1821	1688	2210	2631
ENSMUSG00000050697	1863	1812	1805	2408	2666	2601	2247	2131	2218	2307	2516	2532	2409	2474	1828	2406	2202	2336	2283	2383	2154	2660	2571	2704	2699	2692	2508	1944	1944	2139
ENSMUSG00000020741	2018	1927	2190	2511	2649	2095	1621	1626	1735	2119	2214	2015	2681	2086	1894	2567	2457	2387	2223	2197	2326	2035	1837	1851	1959	1910	1871	1621	1846	2060
ENSMUSG00000006057	2816	2538	2767	2630	2546	2421	2029	1998	2140	1942	2184	2158	2352	2212	2235	2238	2490	2140	2345	2118	2731	1943	1684	1937	1819	2213	2252	2199	1882	2224
ENSMUSG00000042133	1623	1624	1583	2068	2105	1818	1849	1856	1929	2580	2387	2459	2864	2502	1818	2706	2494	2528	2353	2434	2307	2763	2595	2564	2453	2278	2070	1858	1874	2007
ENSMUSG00000029227	2003	1846	1781	2303	2357	2359	2158	1964	2047	2719	2628	2739	2496	2313	1884	2412	2152	2038	2130	1989	1915	2574	2335	2592	2169	2194	2021	1828	1717	1825
ENSMUSG00000068466	2652	2847	2674	2529	2828	2660	2298	2394	2400	2010	2236	2172	2045	2326	2086	2050	2292	2446	2307	2380	2286	2226	2379	2597	2335	2616	2201	2067	2273	2219
ENSMUSG00000068856	1907	1764	2090	2581	2670	2237	1600	1789	1689	1913	2074	1979	3112	2249	1585	2458	2136	1966	1909	1961	1953	2467	1727	1815	1920	1715	1846	1571	1667	1772
ENSMUSG00000021374	1956	1821	2007	2361	2385	2014	1859	1772	1764	2057	2043	2138	2792	2361	1997	2665	2536	2351	2256	2328	2120	2661	2631	2549	2317	2245	2108	1767	1610	1824
ENSMUSG00000038388	1751	1713	1779	1970	1966	1771	2208	2144	2177	2544	2494	2624	2334	2394	1617	2953	2882	2859	2712	2724	2413	2299	2566	2493	2903	2638	2747	2237	2210	2241
ENSMUSG00000041629	2835	3354	3445	2282	2507	2520	2511	2579	2669	1938	2089	2073	1672	1984	2354	2084	2096	2216	2542	2406	2595	1860	2247	2526	2120	2721	2424	2620	2785	2845
ENSMUSG00000050856	3683	3512	4426	2940	2131	2740	2459	2019	2510	1826	1924	2196	1683	2089	2836	1686	2066	2000	2237	1870	2651	1628	1355	2047	1437	1958	2054	2161	2061	2522
ENSMUSG00000019849	1885	1785	2006	2365	2487	2017	2296	2226	2165	2279	2215	2307	2686	2233	1656	2645	2353	2356	2025	2104	2022	2592	2262	2323	2289	2139	2165	1797	1832	2017
ENSMUSG00000013662	2155	1982	1991	2274	2183	2049	2460	2170	2321	2142	1965	2159	2490	2393	2238	2619	2540	2469	2478	2365	2496	2669	2419	2467	2436	2498	2519	2166	2073	2263
ENSMUSG00000036241	1829	1972	1925	2266	2400	2157	2032	2108	1935	2393	2253	2330	2521	2159	1878	2276	2188	2046	1922	1991	1973	2553	2480	2403	2210	2342	2218	1832	1868	1998
ENSMUSG00000053110	2173	2078	2187	2668	2929	2364	1846	1650	1638	2081	2145	2288	2182	2003	1581	2424	2142	2138	1926	2044	2039	2125	2099	1993	2205	2051	1994	1676	1544	1610
ENSMUSG00000019960	2589	2502	2769	2935	3132	2976	1556	1422	1530	1995	1824	1989	2178	1993	1476	2140	1875	1845	1749	1689	1776	1888	1603	1700	1733	1631	1686	1302	1402	1335
ENSMUSG00000020456	3033	3036	3241	3760	4044	3331	1201	1178	1247	1678	1729	1811	1995	1547	1212	1782	1710	1592	1516	1565	1647	1465	1354	1274	1489	1338	1284	1146	1220	1345
ENSMUSG00000001870	1879	1901	2044	3121	3366	2821	1839	1845	1752	1777	1819	1824	2304	1855	1456	2015	1849	1819	1649	1678	1815	2146	1807	1812	1818	1760	1760	1512	1746	1915
ENSMUSG00000025950	2145	2261	2294	2512	2503	2655	2419	2214	2499	2098	2178	2211	2226	2375	2361	1969	2104	2004	2078	2131	2227	2176	2199	2387	2303	2356	2357	2025	2182	2274
ENSMUSG00000071180	2458	2741	2781	2271	2116	2457	2702	2451	2640	1889	1932	1983	1967	2553	2866	2224	2339	2468	2682	2365	2562	2287	2748	3136	2333	2833	2690	2609	2452	2743
ENSMUSG00000037119	1880	1791	2071	2685	2915	2505	1614	1739	1786	1999	1951	1932	2409	1915	1756	2240	2214	2038	1982	1959	2276	1973	1763	1847	1991	1912	1957	1564	1569	1955
ENSMUSG00000038095	1824	1645	1696	2155	2286	1886	2214	2020	2052	2473	2577	2541	2528	2310	1782	2482	2335	2296	2081	2079	1789	2748	2925	2752	2724	2308	2318	1783	1914	1963
ENSMUSG00000024725	1846	1859	1736	1569	1564	1649	3359	3193	3420	2174	2364	2355	2086	2514	2735	2072	2309	2422	2595	2326	2579	2797	2859	3631	2922	3548	3212	3228	3404	3313
ENSMUSG00000001300	1064	914	1012	1665	1908	1657	1710	1762	1817	2475	2405	2150	3173	2441	1960	3085	3073	2884	2664	2935	2864	2112	1866	1865	2124	2002	2014	1636	1881	2070
ENSMUSG00000060261	1788	1713	1875	2494	2613	2446	1524	1494	1543	2556	2592	2619	2519	2183	1611	2322	2152	2191	1948	1984	1996	1998	1776	1782	1841	1636	1770	1427	1620	1761
ENSMUSG00000021890	2000	1857	2219	1908	1843	1668	2399	2407	2383	2191	2177	2259	2681	2527	1990	2410	2380	2427	2132	2328	2243	3055	3090	2986	2584	2644	2837	2367	2282	2502
ENSMUSG00000055723	2469	2413	2524	3268	3203	3072	1870	1892	1859	1757	1942	1993	1740	1854	1748	2037	2118	2007	1950	2046	2092	1740	1670	1715	1718	1800	1833	1582	1576	1608
ENSMUSG00000026766	2405	2612	2692	2380	2247	2353	2236	2123	2389	2018	2116	2282	2085	2349	2457	2057	2298	2256	2552	2387	2496	2289	2321	2501	1985	2179	2324	2325	2310	2407
ENSMUSG00000041645	1554	1541	1738	2088	2025	1768	2362	2314	2333	2494	2426	2690	2856	2451	1857	2719	2376	2302	2165	2268	2032	3141	2789	2650	2291	1992	2152	1586	1752	1889
ENSMUSG00000024847	2613	3036	2962	2533	2461	2487	2359	2301	2362	1995	2067	2043	1910	2213	1993	2103	2172	2383	2156	1994	2032	2015	2030	2463	2108	2485	2417	2041	2068	2117
ENSMUSG00000030759	2039	1775	1970	2864	2718	2481	1696	1704	1791	2245	2212	2104	2181	2199	1851	2484	2273	2421	2349	2301	2259	2127	2068	2070	2125	2293	2150	1812	1726	1899
ENSMUSG00000022185	1728	1735	1713	2158	2291	1951	1909	2068	2105	2000	2094	2173	2459	2047	1798	2481	2534	2300	2307	2401	2256	2243	1961	2171	2241	2113	2112	1873	2047	2207
ENSMUSG00000042700	932	896	972	1706	1882	1438	1701	1953	1821	2700	2489	2494	3229	2293	2377	2243	2246	2238	2060	2346	2301	2069	2070	1886	1724	1570	1522	1576	1765	2069
ENSMUSG00000083061	6168	5629	5295	5627	5795	4634	462	1030	2309	608	1608	1880	140	199	219	1280	298	788	752	385	603	2391	314	701	523	984	524	333	237	886
ENSMUSG00000036748	2298	2725	2777	2224	2325	2247	2519	2584	2840	1973	2144	2171	1803	2192	2223	2039	2264	2315	2411	2124	2603	2132	2164	2441	2263	2816	2546	2502	2584	2789
ENSMUSG00000026761	1981	2154	2340	1651	1718	1765	2723	2592	3076	2203	2457	2320	1959	2623	2848	2360	2458	2639	2914	2475	2698	2533	2733	3077	2490	3007	2778	2989	2839	3033
ENSMUSG00000019782	2523	2768	2825	1996	2076	2182	2638	2805	3257	1726	1797	1860	1853	2289	2762	2201	2422	2675	2784	2631	2916	1990	2253	2710	2364	3049	2724	2855	3352	3173
ENSMUSG00000035575	1647	1547	1709	1920	2031	1828	2283	1987	1995	2395	2403	2392	2468	2641	2244	2807	2831	2931	2749	2660	2602	2643	2702	2707	2603	2603	2483	2147	2148	2298
ENSMUSG00000038736	1801	1746	1761	2179	2181	2183	2432	2257	2164	2156	2398	2465	2413	2622	2047	2754	2635	2660	2546	2462	2189	2580	2759	2823	2474	2740	2551	2134	1962	1916
ENSMUSG00000026999	1614	1822	1915	1498	1438	1576	2562	2829	3212	2037	2201	2254	2037	2506	3162	2532	2841	2891	3176	2932	3526	2212	2456	2795	2519	3173	2939	3413	3504	3607
ENSMUSG00000047044	1676	1746	1911	1623	1662	1847	2649	2534	2871	2098	2199	2283	2132	2423	2578	2545	2556	2637	2915	2590	2906	2495	2585	2878	2788	3218	3195	3101	2730	3007
ENSMUSG00000024286	1674	1733	1798	2407	2322	2089	1986	1931	1922	2277	2296	2290	2602	2197	1806	2368	2430	2211	2016	2160	2223	2285	2062	2035	2064	2014	2091	1652	1506	1819
ENSMUSG00000031765	1395	1223	1492	2231	2056	1863	2667	2257	2639	1933	1790	2091	2834	2499	1934	3061	2770	2454	2405	2232	2474	2594	1586	2473	3342	3526	3355	3020	2668	3152
ENSMUSG00000006169	2529	2353	2662	2902	2927	2546	1896	1762	1816	2121	1997	2014	2103	1869	1510	2028	1983	2021	1864	1933	1901	2111	1889	2028	1912	1872	1951	1640	1689	1868
ENSMUSG00000054428	2568	2459	2828	2254	2389	2426	2513	2467	2839	2036	1773	1972	2053	2557	2665	2143	2301	2121	2269	1938	2187	2167	1685	2653	2296	2695	2471	2422	2012	2286
ENSMUSG00000028228	1568	1431	1512	2246	2211	1949	2355	2169	2117	2248	2408	2244	2725	2581	2050	2548	2311	2335	2125	2254	2002	2686	2373	2426	2507	2265	2313	1731	1852	1919
ENSMUSG00000022013	3783	4728	4626	2611	2675	3001	2269	2377	2675	1607	1708	1671	1258	1780	2886	1613	1683	1942	2191	2020	2399	1396	1819	1956	1592	2161	1931	2542	2756	3048
ENSMUSG00000055447	1332	1520	1541	1500	1505	1449	3000	2949	2979	2064	2275	2040	2090	2455	2757	2525	2716	2706	3049	2846	3033	2351	2413	2695	2762	3368	2803	2992	2956	3051
ENSMUSG00000020422	3162	2896	3154	3470	3401	2779	1450	1529	1431	1828	1755	1740	1831	1529	1333	1822	1741	1710	1584	1595	1820	1755	1673	1594	1524	1393	1471	1297	1356	1585
ENSMUSG00000022261	1998	2100	1951	3237	3251	2940	1604	1624	1559	1940	1996	1776	2045	2105	1885	2039	2039	1844	2095	1965	1948	1930	1801	1916	1812	1890	1799	1474	1471	1506
ENSMUSG00000031783	1967	2450	2428	2038	2156	2243	2496	2424	2399	2024	2228	2377	2114	2170	1970	2326	2509	2405	2734	2561	2603	2266	2340	2631	2416	2881	2803	2574	2440	2705
ENSMUSG00000064363	2165	2240	2826	2132	2762	2097	2172	1690	2268	1551	1739	1814	1889	2178	2490	2445	1878	2341	2165	2300	2288	1519	1542	2027	1911	2481	1856	2739	2361	2405
ENSMUSG00000001785	1800	1772	1939	2510	2336	2367	2089	2041	2043	1884	2058	2121	2377	2561	1981	2648	2555	2563	2686	2387	2420	2291	2347	2594	2208	2343	2219	2078	1739	1863
ENSMUSG00000029203	2330	2306	2216	2332	2269	2218	2178	1917	1956	2289	2256	2372	2161	2445	1982	2128	2093	2018	2167	1994	1917	2424	2195	2647	2076	2151	2105	1896	1734	1926
ENSMUSG00000071547	1826	1921	1922	2211	2253	1998	2025	1814	1766	2486	2498	2488	2767	2389	1812	2183	2039	1992	1873	1985	1816	2423	2056	2140	1784	1925	1844	1556	1612	1651
ENSMUSG00000042541	2448	2391	2485	2091	1921	1855	2557	2310	2633	1839	1828	1946	1906	2149	2433	2133	2178	2315	2641	2345	2703	2083	1590	2205	2326	2556	2558	2782	2651	2901
ENSMUSG00000023068	2180	2080	2072	2434	2370	2222	2360	2110	2386	1894	1947	1928	2116	2153	1967	2366	2485	2401	2363	2269	2325	2143	2403	2377	2324	2547	2285	2148	1994	2228
ENSMUSG00000030403	2168	2198	2148	3127	3035	2636	1654	1643	1684	2084	1991	2117	1947	1637	1439	2084	2135	1876	1802	1769	1985	1778	1442	1648	1646	1655	1745	1453	1658	1740
ENSMUSG00000062963	2300	2837	2946	2003	2015	2161	2698	2634	2973	1859	1962	2097	1860	2241	2874	2193	2267	2459	2690	2479	3038	1921	2099	2544	2221	2718	2431	2647	3019	2994
ENSMUSG00000047832	1505	1496	1583	1928	1897	1883	2292	2062	2157	2291	2490	2452	2928	2802	2241	2398	2492	2353	2195	2151	2260	2583	2350	2627	2175	2155	2065	1895	1770	1839
ENSMUSG00000028648	2844	3280	3537	2176	2036	2300	2361	2533	2949	1858	1857	1941	1503	1820	2395	2007	2327	2190	2656	2292	2981	1639	1526	2257	2238	2727	2641	2717	2822	3162
ENSMUSG00000024498	1484	1581	1550	2129	2171	1842	1873	1754	1795	2171	2039	2145	2733	2225	1794	2742	2435	2516	2174	2405	2223	2255	1919	1991	2157	2011	2048	1594	1772	1811
ENSMUSG00000022201	1790	1891	1939	2449	2430	2175	1688	1734	1727	2005	2040	2066	2332	2332	1776	2466	2348	2251	2215	2210	2024	2322	2183	2233	2246	2288	2106	1822	1819	2000
ENSMUSG00000030934	2339	2343	2460	3301	3130	3059	1758	1630	1650	1948	1798	1762	1999	1792	1323	2019	1948	1622	1701	1706	1744	1903	1442	1701	1818	1866	1782	1519	1552	1528
ENSMUSG00000038059	3244	3457	3545	2820	2704	3034	2272	2045	2230	1570	1679	1827	1542	1637	1691	1816	1856	1878	2099	1752	1845	1962	2050	2427	2193	2557	2421	2202	2248	2418
ENSMUSG00000050017	2210	2579	2306	2047	2143	2289	2133	2186	2161	2151	2268	2266	2419	2154	2121	2037	2306	2321	2313	2202	1928	2174	2735	2520	2053	2147	2203	2319	2268	2121
ENSMUSG00000015804	2423	2731	2906	1993	1874	2107	2975	2731	3112	2005	2113	2297	1860	2225	2646	1975	2022	2008	2330	2105	2536	2224	2344	2774	2216	2723	2521	2905	2945	3160
ENSMUSG00000024817	2206	1908	2078	2190	2223	2125	2482	2239	2494	1879	1910	2119	2295	2487	2112	2019	1945	1963	2030	1852	1823	2744	2918	3084	2510	2513	2591	2232	2056	2219
ENSMUSG00000018340	6332	6628	6941	5976	6499	5330	317	278	287	698	673	740	577	479	342	552	468	509	453	490	519	469	506	473	442	387	372	359	380	348
ENSMUSG00000022814	2088	2043	2185	2461	2477	2300	1805	1757	1941	2160	2222	2194	2235	2194	1956	2541	2554	2424	2420	2479	2466	1963	1998	2039	2071	2007	2035	1880	1909	1895
ENSMUSG00000036199	2652	2666	2554	2490	2329	2389	2214	1942	1956	2273	2209	2392	2088	2031	1690	2009	2146	2039	1988	1616	1678	2099	1872	2178	2027	2214	2135	1725	1677	1911
ENSMUSG00000001910	1668	1585	1757	2122	2221	1814	1653	1781	1680	2252	2091	2136	2577	1769	1754	2268	2304	2235	2097	2227	2247	1977	1805	1693	1998	1896	1845	1642	1930	2209
ENSMUSG00000021288	1478	1514	1579	2165	2212	2023	1819	1898	1887	2383	2293	2337	2675	2374	1747	2236	2287	2141	2047	1982	2054	2433	2234	2249	1988	1934	2009	1673	1750	1893
ENSMUSG00000032002	2704	2989	2888	2486	2530	2592	2293	2123	2343	1878	1968	1929	1780	2147	1858	2202	2093	2266	2437	2207	2255	2078	2027	2239	2162	2401	2216	2268	2098	2297
ENSMUSG00000028431	1411	1310	1465	1966	1965	1884	1860	1591	1647	2462	2356	2527	2708	2523	1775	3017	2948	2800	2595	2554	2404	2347	2347	2224	2432	2276	2237	1762	1801	1976
ENSMUSG00000024750	2151	2205	2266	1998	1946	1883	2839	2450	2581	2018	2155	1972	2303	2352	2026	2144	2055	1896	1957	1833	1959	2966	2754	2658	2690	2585	2709	2230	2137	2073
ENSMUSG00000019970	1477	1577	1821	1697	1732	1589	3255	2944	3136	2174	2105	2187	2572	2326	1832	2352	2026	1938	1974	1849	1839	3261	2526	2905	3020	2816	2855	2247	2362	2495
ENSMUSG00000031176	2592	2609	2644	2661	2445	2546	2034	2092	2208	1598	1785	1613	1661	1951	2297	1975	2055	2147	2328	2156	2241	1818	2264	2396	2108	2390	2265	2339	2221	2249
ENSMUSG00000032320	3162	3375	3509	3264	3322	3350	1803	1738	1713	1592	1462	1520	1587	1748	1499	1651	1711	1688	1800	1615	1671	1760	1699	1997	1628	1960	1863	1790	1654	1679
ENSMUSG00000095180	67	65	64	59	48	46	3820	3653	3708	3102	2957	3128	1498	1783	1579	3574	3784	3502	4148	3776	3716	1831	1494	1846	4262	4298	3918	3908	3808	3823
ENSMUSG00000013787	1258	1309	1290	2026	2199	1953	1800	1932	1758	2550	2481	2443	2673	2025	1797	2365	2372	2153	2129	2139	2224	2265	2187	2188	2165	1963	2068	1642	1834	1928
ENSMUSG00000057130	2072	2245	2133	2011	1879	1922	2480	2414	2432	2066	2196	2261	1909	2256	2407	2488	2585	2598	2490	2421	2736	2036	2069	2283	2307	2602	2324	2503	2385	2599
ENSMUSG00000030096	1190	1191	1253	1579	1627	1378	2208	2311	2383	2304	2283	2141	2694	2036	1783	2420	2204	2224	1996	2295	2383	2364	2031	2011	2487	2201	2094	1847	2326	2515
ENSMUSG00000040242	1760	1955	1926	1949	1969	1989	2318	2243	2305	2040	2246	2131	2077	2420	2251	2435	2546	2562	2625	2349	2578	2158	2416	2542	2332	2612	2490	2331	2223	2276
ENSMUSG00000003360	1438	1378	1374	1922	2138	1759	2016	1887	1978	2304	2202	2308	2664	2040	1633	2642	2735	2495	2429	2372	2279	2308	2413	2251	2405	2218	2092	1687	2038	2049
ENSMUSG00000071662	2258	2434	2635	1799	1688	1954	3289	3181	3381	1905	1909	2057	2029	2344	2393	2274	2386	2241	2372	2150	2586	2691	2432	3184	2419	2909	2746	2644	2665	3044
ENSMUSG00000059923	2275	2334	2343	2382	2264	2177	2168	2223	2322	2145	2091	2195	1992	1932	1910	2137	2031	2034	2179	2105	2152	2143	2313	2288	2121	2323	2168	2025	2025	2126
ENSMUSG00000029250	1720	1566	1632	2414	2518	2143	1584	1645	1686	2496	2529	2610	2605	2232	1678	2288	2212	2109	2070	1997	1999	2298	2041	1961	2123	1762	1901	1476	1576	1549
ENSMUSG00000079562	2072	1981	2042	2468	2401	2356	1766	1659	1664	2246	2223	2209	2364	2092	1697	1959	1841	1861	1818	1728	1737	2151	2043	2016	1741	1736	1699	1418	1418	1573
ENSMUSG00000024759	1468	1417	1546	2620	2783	2475	1725	1760	1615	2289	2260	2251	2742	2431	1927	2125	1902	1834	1764	1787	1748	2435	2441	2172	1729	1615	1626	1360	1277	1489
ENSMUSG00000032187	2026	2052	2335	2455	2615	2046	1571	1745	1720	1922	1780	1904	2427	1585	1534	2075	2038	1858	1820	2046	1922	1918	1851	1686	1968	1848	1743	1571	1848	2034
ENSMUSG00000059263	1855	1925	2129	2470	2805	2215	1723	1810	1817	2150	2059	2126	2087	1813	1636	2175	2068	2177	1950	1994	1965	2090	2061	1900	2123	1943	2029	1573	1821	2036
ENSMUSG00000028849	1631	1543	1595	2213	2231	2020	1815	2019	1824	2042	1920	2016	2368	1928	1533	2180	2119	1875	1697	1812	1775	2336	2041	2176	2186	2097	1940	1615	1849	1870
ENSMUSG00000022142	1339	1262	1333	1899	1996	1724	1850	1643	1677	2582	2426	2567	2763	2519	1845	2732	2571	2485	2338	2271	2178	2394	2457	2323	2416	2153	2047	1667	1752	1851
ENSMUSG00000021796	2237	2032	2178	2451	2390	2203	2109	1965	1958	2142	2341	2275	2409	2358	1598	1988	1840	1876	1845	1767	1654	2655	2536	2447	2023	2102	1902	1672	1398	1674
ENSMUSG00000031545	2005	1874	1840	2104	2185	1936	1993	2072	1854	1930	1920	2005	2421	2030	1661	2630	2661	2442	2213	2198	2155	2572	2502	2262	2369	2201	2263	1810	1819	1942
ENSMUSG00000028423	1602	1625	1701	1877	2055	1886	1847	1874	1758	2140	2134	2196	2422	2400	1917	2642	2710	2662	2443	2417	2424	2405	2375	2314	2393	2378	2394	2067	1969	2112
ENSMUSG00000025979	2666	2878	2745	2123	2090	2246	2492	2187	2533	1841	1919	1947	1782	2284	2586	2039	2208	2212	2435	2029	2405	2064	2289	2556	2221	2785	2520	2389	2558	2477
ENSMUSG00000029202	1678	1571	1751	2389	2503	1952	1727	1784	1641	2254	2278	2180	2518	2086	1757	2200	2210	1937	1858	1914	1894	2254	2022	2108	1956	1844	1887	1497	1574	1744
ENSMUSG00000021276	1662	1979	1861	1667	1613	1826	2747	2586	2907	2158	2206	2315	2022	2425	2803	2378	2491	2605	2843	2411	2760	2305	2421	2793	2492	2896	2656	2582	2862	2894
ENSMUSG00000021144	1580	1694	1505	2066	2275	1843	1694	1845	1802	2306	2367	2367	2622	1955	1642	1942	1773	1814	1760	1786	1731	2262	2044	1879	1729	1649	1647	1314	1568	1661
ENSMUSG00000039197	2263	2372	2454	2260	2392	2358	2161	2006	2123	2048	2271	2204	2213	2313	1980	2026	2072	2086	2040	1967	2058	2253	2035	2308	1916	2119	1952	1880	1715	1767
ENSMUSG00000037712	1826	1619	1919	2531	2551	2332	2064	1830	2022	2352	2177	2216	2470	2215	1680	1978	2012	1847	1680	1732	1899	2543	2371	2412	1749	1632	1788	1412	1470	1457
ENSMUSG00000061244	2054	2286	2317	2160	2244	1970	2396	2237	2478	1924	2095	2078	2173	2579	2007	2208	2210	2200	2248	2119	1854	2660	2925	2853	2488	2542	2316	2019	1914	2086
ENSMUSG00000005397	1399	1316	1543	2251	2215	1914	1582	1743	1553	2589	2537	2577	2087	1640	1476	1824	1818	1626	1604	1798	1829	2320	1981	2060	1984	1744	1921	1701	2070	2207
ENSMUSG00000102869	1381	1639	1440	1872	2061	1639	1854	2100	1849	2155	2333	2312	2466	2243	1812	2245	2253	2108	2141	2249	2141	2537	2693	2374	2404	2305	2283	1884	2020	2110
ENSMUSG00000051853	1719	1685	1849	2257	2382	1972	1720	1621	1783	2165	2070	2123	2340	1793	1511	2265	2110	1900	1976	1833	2105	1845	1658	1779	1701	1584	1789	1405	1684	1833
ENSMUSG00000038503	2312	2480	2621	3084	2885	3004	1888	1851	1885	1914	2033	1986	1761	1949	1776	2030	2126	2049	2142	1956	1915	1670	1901	2011	1771	2009	1971	1845	1734	1873
ENSMUSG00000038127	2680	2453	2480	2746	2690	2540	1894	1776	1781	1782	1816	1635	1860	1913	1520	2076	1928	2114	1844	1764	1730	2168	2213	2247	2068	2152	2020	1819	1657	1771
ENSMUSG00000022100	1673	1554	1742	2069	2278	1871	1796	1877	1846	2345	2352	2196	2580	2172	1852	2229	2019	1972	2019	2159	2117	2208	2200	1999	1937	2030	1888	1429	1719	1686
ENSMUSG00000031878	2020	1992	1986	1677	1627	1747	2726	2522	2709	1956	2257	2057	2249	2475	2498	2423	2366	2453	2602	2303	2299	2543	2581	3005	2658	3007	2874	2822	2420	2532
ENSMUSG00000024480	3105	3399	3466	2373	2181	2240	2151	2085	2490	1656	1710	1763	1517	1740	2053	1975	1936	2191	2220	1928	2314	1709	1728	1922	2007	2370	2194	2203	2152	2495
ENSMUSG00000014859	1243	1170	1397	1923	1944	1597	1811	1933	1817	2485	2614	2727	2858	2382	1759	2731	2610	2200	2291	2229	2217	2093	1853	1997	1992	1928	1837	1697	1590	1811
ENSMUSG00000039041	1698	1640	1723	2000	1705	1744	1958	1926	1992	2099	2069	2244	2735	2249	1738	2331	2324	2120	2086	2044	1941	2496	2254	2402	2183	2139	2142	1923	1828	2041
ENSMUSG00000026687	1488	1481	1465	2128	2222	2176	2293	2106	1907	2588	2629	2442	2451	2498	1831	2432	2309	2354	2228	2158	1970	2254	2322	2453	2193	2037	1948	1712	1856	1840
ENSMUSG00000007872	3202	3096	3253	3923	3728	3970	1449	1288	1217	1025	1043	1116	1242	1319	1133	980	996	832	963	739	770	1609	1353	1575	1344	1442	1476	1279	1215	1212
ENSMUSG00000065990	2657	2755	2919	2652	2510	2632	1950	1813	2212	1864	1800	1910	1785	1891	2188	1916	2059	1930	2009	2115	2359	1638	1571	1927	1802	2205	1997	1942	1821	2018
ENSMUSG00000026926	1849	2002	1992	2004	2297	1952	1903	1837	1768	2010	1945	2070	2238	1916	1564	2529	2437	2219	2112	2167	2076	2151	1948	1984	2303	2320	2161	1863	1821	1968
ENSMUSG00000037253	1674	1708	1784	1932	1944	1743	2266	2208	2163	2324	2159	2233	2383	2155	1765	2205	2022	2079	1924	1751	1817	2665	2270	2425	2577	2508	2433	1969	1987	2123
ENSMUSG00000027746	2466	2632	2818	2214	2281	2347	2380	2176	2526	1700	1827	1745	1771	2124	2316	2061	2190	2373	2382	2299	2393	1977	2217	2524	2403	2823	2512	2655	2491	2618
ENSMUSG00000021707	2032	2102	2209	2259	2002	2265	2314	2198	2300	1948	2101	2111	2051	2582	2667	2286	2270	2401	2733	2480	2562	1765	1937	2284	1893	2337	2080	2198	2154	2353
ENSMUSG00000006494	1183	1215	1251	2078	1946	2049	2644	2592	2293	2687	2545	2657	2505	2505	1662	2033	2019	1960	1851	1746	1504	2690	2896	2895	2512	2375	2410	1796	1627	1678
ENSMUSG00000026019	1791	1835	1987	1731	1747	1692	2411	2535	2808	2136	2185	2127	2164	2416	2548	2409	2407	2527	2666	2457	2673	2302	2660	2523	2319	2482	2316	2531	2366	2566
ENSMUSG00000030105	1641	1576	1583	1834	1916	1682	2696	2491	2521	2121	2092	2127	2199	2117	1535	2289	2265	2079	1973	1952	2002	2821	2680	2603	2829	2761	2729	2462	2237	2419
ENSMUSG00000044018	2326	2484	2555	1782	1728	1713	2534	2422	2495	1698	1833	2032	1889	2181	2560	2384	2476	2651	2732	2364	2748	2054	2233	2629	2330	2766	2590	2783	2643	2838
ENSMUSG00000030835	2124	2199	2310	2540	2767	2314	1612	1586	1611	1882	1821	1843	2026	1586	1241	2184	2060	1886	1626	1855	1934	1946	1734	1783	1911	1706	1890	1580	1574	1838
ENSMUSG00000053119	1907	1889	1942	2032	1888	1963	2363	2449	2451	2143	2122	2159	2095	2327	2031	2161	2387	2323	2324	2224	2175	2312	2369	2554	2331	2422	2587	2319	2218	2330
ENSMUSG00000024563	1785	1893	1970	2003	1966	1899	2203	2495	2365	2239	2316	2268	2068	2232	2149	2064	2192	2267	2191	2028	2343	2201	2353	2408	2109	2388	2296	2189	2187	2333
ENSMUSG00000055531	1929	1863	1995	2394	2388	2096	2029	1980	1989	2017	2062	2161	2451	1984	1557	2132	1963	1893	1900	1872	1873	2430	1876	2136	2122	2013	2009	1622	1778	1829
ENSMUSG00000034192	2429	2878	2984	1848	1881	2180	2358	2495	2715	1708	1718	1779	1542	2026	2767	2231	2277	2443	2705	2505	3023	1677	1765	2139	2299	2841	2466	2917	3468	3417
ENSMUSG00000021134	1622	1461	1739	2000	2052	1839	1353	1402	1636	1721	1694	1793	3124	2967	2353	2939	2613	2830	2733	2555	2537	1809	1548	2130	1789	1951	1832	1803	1762	1870
ENSMUSG00000021537	2623	2952	2704	2214	2116	2182	2477	2554	2862	1620	1702	1706	1815	2254	3176	1855	1909	2200	2316	2064	2351	2145	2235	2738	1995	2329	2187	2410	2356	2593
ENSMUSG00000001761	1769	1984	1817	2419	2395	2164	1687	1714	1582	2225	2158	2202	2464	2170	1735	2273	2325	2286	2184	2042	2236	1895	1938	1828	1864	1825	1825	1492	1470	1640
ENSMUSG00000026618	1612	1604	1667	2380	2399	2240	1798	1699	1541	2330	2231	2155	2742	2310	1500	2241	2022	1941	1686	1838	1635	2472	2143	2159	1905	1770	1730	1382	1416	1438
ENSMUSG00000030704	2710	2553	2858	2754	2952	2554	1994	1723	1960	1712	1866	1696	1723	1532	1357	1776	1644	1582	1536	1704	1561	2104	1817	1908	1960	1979	1942	1797	1619	1767
ENSMUSG00000030770	1646	1593	1695	2923	3231	2493	1383	1382	1410	1871	1711	1796	2186	1711	1285	1919	1812	1635	1603	1589	1712	1705	1512	1494	1519	1426	1485	1292	1286	1504
ENSMUSG00000034203	2477	2723	2766	1963	1794	1931	2284	2291	2648	1753	1752	1940	1713	2119	2414	2501	2604	2675	2948	2593	2961	1871	2258	2453	2263	2802	2584	2744	2862	2895
ENSMUSG00000024989	1340	1430	1455	1551	1523	1465	2321	2122	2272	1916	2042	1979	2514	2650	2266	2853	2802	2847	2733	2537	2532	2632	2513	2599	2607	2850	2662	2408	2318	2398
ENSMUSG00000019054	2770	3276	3107	2170	1923	2300	2272	2343	2410	1898	2011	2085	1534	1995	2380	1716	1949	1888	2065	1977	2343	1825	1911	2300	1938	2244	2269	2298	2443	2501
ENSMUSG00000002365	1572	1457	1678	2109	1964	1878	2333	2199	2258	2249	2218	2197	2538	2025	1772	2049	1970	1936	1802	1952	1752	2599	2235	2300	2229	2129	2159	1832	1815	1991
ENSMUSG00000035215	2685	2985	3255	1909	1995	2101	2523	2509	2899	1499	1609	1681	1521	1976	3094	1985	2281	2497	2812	2526	3036	1671	1569	2374	2012	2773	2433	3020	3040	3289
ENSMUSG00000030042	2058	2507	2499	1648	1515	1664	2613	2319	2796	2033	2190	2162	1944	2243	2223	2374	2383	2356	2585	2398	2684	2062	2312	2439	2355	2977	2569	2642	2653	3128
ENSMUSG00000008393	2765	3088	2948	2715	2727	2761	2255	2123	2056	1734	1692	1834	1775	1524	1302	1694	1797	1561	1330	1504	1582	2311	1935	1936	2005	1805	2049	1605	1773	1964
ENSMUSG00000040725	2020	2197	2189	2678	2982	2267	1400	1714	1546	1768	1731	1832	2104	1540	1459	1931	1739	1926	1633	1824	1813	1591	1667	1499	1695	1460	1393	1306	1530	1741
ENSMUSG00000032314	3160	3432	3253	2573	2524	2507	1906	1856	1934	1658	1812	1656	1544	1869	1883	1799	1769	2011	2082	1831	1855	1722	1761	1961	1799	1978	1865	1848	1672	1750
ENSMUSG00000063904	1231	1181	1435	1609	1479	1496	2220	2194	2179	2461	2427	2483	2893	2628	2072	2375	2616	2166	2077	2134	2123	2624	2481	2262	2209	2145	2069	1665	1839	1836
ENSMUSG00000029687	2127	1994	2023	2032	2001	1952	2001	1899	2087	1831	1910	1940	2441	2276	1958	2364	2206	2230	1956	1983	2020	2441	2275	2352	2232	2310	2190	1806	1767	1870
ENSMUSG00000063412	2079	2254	2397	1687	1552	1657	2732	2759	3119	1975	1967	2236	1870	2225	2946	2044	2034	2374	2507	2409	2642	1975	2096	2714	2101	2673	2391	2658	2810	2941
ENSMUSG00000035247	1526	1545	1509	2087	2317	1891	1500	1834	1871	2145	2086	2308	2042	1638	2012	1984	2019	1778	1746	2070	2122	1714	1812	1621	1791	1617	1615	1425	1684	1997
ENSMUSG00000015880	1380	1375	1448	1859	2071	1870	2010	1791	1756	2164	2248	2253	2557	2365	1731	2354	2295	2255	2095	2089	1780	2717	2647	2511	2322	2129	2150	1612	1629	1733
ENSMUSG00000047714	2381	2388	2312	2529	2404	2342	2143	2081	2145	1615	1738	1696	1828	1808	1551	1904	1999	1902	1856	1770	1798	2301	2117	2237	2543	2640	2609	2082	1925	2065
ENSMUSG00000046062	1713	1509	1510	1956	2015	1741	2106	2226	2192	2123	2087	2208	2607	2161	1921	2015	2120	2092	1815	1926	1859	2569	2509	2555	2107	1971	2104	1705	1737	1815
ENSMUSG00000026662	1646	1553	1558	2180	2231	2109	1732	1638	1759	2373	2332	2531	2132	2069	1793	2449	2374	2307	2290	2299	2318	1737	1916	1909	2147	2068	2042	1830	1727	1876
ENSMUSG00000035585	1868	2109	2037	2812	2698	2608	1715	1641	1777	1836	1800	1913	2000	1912	1610	2058	2191	1922	1861	1741	2003	1611	1364	1670	1747	1618	1600	1463	1526	1553
ENSMUSG00000026087	2400	2283	2457	2235	1956	1959	2439	2217	2264	1868	1989	1984	1806	2311	2323	2097	2323	2186	2423	2158	2603	1834	1833	2287	1985	2305	2223	2132	2065	2161
ENSMUSG00000024908	1677	1812	1864	2199	2191	1993	1853	1888	1752	2210	2068	2064	2577	2127	1659	2125	2206	2088	1963	2024	1762	2280	2043	2110	2054	1914	1930	1522	1499	1689
ENSMUSG00000005813	1714	1641	1755	2024	2057	1619	1694	1838	1969	2095	2273	2277	2307	2093	2198	2415	2436	2365	2301	2266	2284	2074	2024	2128	1898	2011	1975	1863	1720	1936
ENSMUSG00000022338	2529	2608	2527	2226	2103	2361	2148	1977	2231	1567	1597	1712	1726	2075	2318	2113	2328	2396	2463	2109	2425	1973	1709	2189	2104	2660	2440	2433	2261	2400
ENSMUSG00000056394	1448	1536	1492	2401	2583	2371	1557	1402	1409	2371	2215	2290	2339	2166	1357	2335	2319	2182	1869	1915	1710	1790	1943	1788	1803	1660	1638	1262	1437	1450
ENSMUSG00000035754	1630	1664	1668	1974	2156	1977	2081	1977	1991	2200	2215	2265	2318	2275	1889	2529	2417	2390	2399	2328	2418	2173	2088	2202	2126	2128	2189	1962	1891	1990
ENSMUSG00000035478	1883	1980	2094	2328	2492	2155	1729	1744	1641	1929	2068	2045	2321	2007	1701	2098	2191	2025	1806	1937	1946	2004	1984	1967	1826	1833	1775	1518	1558	1704
ENSMUSG00000022744	2763	2849	2867	2736	2753	2603	2202	2104	2293	1485	1689	1553	1742	1735	1583	1941	1928	1933	1778	1737	1792	2079	2287	2323	2310	2524	2448	2142	2042	2150
ENSMUSG00000041815	1639	1603	1658	2179	2255	2100	1772	1817	1837	2280	2074	2190	2333	1925	1752	2254	2158	2141	2038	2024	1912	2195	2243	2072	1972	1855	1961	1639	1626	1769
ENSMUSG00000033020	2136	2246	2463	1947	1983	2095	2170	2171	2470	1979	2000	2157	1745	1938	2222	2268	2277	2155	2516	2361	3007	1749	1626	2038	2192	2499	2346	2613	2666	2649
ENSMUSG00000043866	2091	2341	2229	2348	2175	2256	2085	2051	2225	1915	1937	2059	1894	1953	1906	2227	2369	2107	2190	2253	2247	1920	1830	2028	2057	2344	2306	2091	2124	2175
ENSMUSG00000040212	2810	2991	2827	3756	3763	3786	1525	1423	1452	1284	1437	1478	1386	1473	1412	1444	1278	1407	1392	1361	1382	1564	1392	1671	1416	1592	1396	1490	1283	1448
ENSMUSG00000037470	1645	1712	1849	2526	2810	2319	1535	1603	1446	2100	1928	2004	2277	1718	1524	2047	1934	1739	1478	1811	1663	2108	1783	1743	1754	1425	1631	1363	1423	1643
ENSMUSG00000041571	1943	2159	2252	2497	2267	2558	2008	1720	1924	2058	2203	2332	1246	1595	1747	2184	2229	2262	2488	2418	2766	1423	1207	1568	1849	2403	2483	2500	2597	2592
ENSMUSG00000024603	1921	1929	1910	2266	2403	1997	2109	1860	1863	1944	2029	2024	2196	1936	1509	2100	1948	1931	1695	1677	1639	2328	2201	2225	2269	2066	2086	1568	1671	1651
ENSMUSG00000030647	3282	3645	3449	2567	2229	2668	2171	1967	2003	1402	1528	1560	1452	1672	1780	1703	1793	1913	2124	1829	2030	1609	1520	1740	1745	2064	1975	2194	1995	2023
ENSMUSG00000057541	1727	1608	1820	2021	2085	1867	1759	1806	1708	2076	2095	2084	2209	2513	1934	2652	2461	2431	2574	2404	2299	2317	2212	2355	2172	2177	2018	1918	1731	1800
ENSMUSG00000040675	1630	1697	1757	2012	2213	1869	2222	2279	2233	1937	1846	1882	2501	2183	1881	2038	2167	2049	1847	1922	2033	2425	2414	2269	2257	1892	2184	1674	1843	2032
ENSMUSG00000019433	2076	2269	2416	2014	2134	2185	1937	2168	2304	2016	1995	1984	1877	2032	2230	2321	2275	2345	2324	2323	2513	1896	1972	2123	1889	2306	2194	2112	2157	2238
ENSMUSG00000056342	2005	1768	1819	2457	2687	2079	1599	1403	1379	2122	1987	1946	2093	1754	1615	2083	1979	1814	1636	1905	1633	1980	1957	1863	2010	1604	1662	1235	1344	1604
ENSMUSG00000047459	2039	1922	1903	2264	2172	2101	1813	1833	1705	2109	2104	2202	2071	1985	1784	2222	2086	1914	2145	1944	2136	1862	1572	1871	1761	2146	2038	1977	1750	1831
ENSMUSG00000020840	1987	2144	2168	2090	2145	2180	2099	2263	2181	2213	2283	2288	1981	2057	2008	2175	2043	2116	2164	2034	2104	2013	2258	2429	1981	2188	2001	1931	2024	1939
ENSMUSG00000000088	2927	3005	2902	2592	2492	2481	1902	1672	1853	1618	1620	1716	1708	1730	1543	2022	1903	2000	2005	1778	1810	1702	1467	1912	1866	2030	2036	1852	1907	1867
ENSMUSG00000028675	1979	2023	2010	1954	1956	2168	2070	2289	2520	1766	2055	1886	1938	2277	2448	2050	1973	2215	2294	2174	2244	1893	1958	2176	2165	2301	2146	2026	2066	2253
ENSMUSG00000022090	1071	1275	1195	2745	2887	3153	1095	1020	1109	2335	2419	2450	2412	2264	2073	1844	1889	1750	1646	1768	1730	1295	1276	1262	929	1141	986	971	894	969
ENSMUSG00000004936	2144	2240	2242	2314	2224	2131	2356	2168	2276	1748	1751	1664	1855	1844	1378	1827	1812	1537	1505	1489	1548	2785	2370	2560	2327	2285	2337	1774	1880	2050
ENSMUSG00000008604	1550	1529	1645	2167	2316	2081	1371	1422	1475	1942	1995	1951	2452	1821	1471	2177	2132	1911	1865	1878	1988	1988	1691	1781	1752	1604	1559	1397	1601	1788
ENSMUSG00000030846	2376	2442	2607	2460	2410	2372	2111	1932	2093	1695	1732	1838	1903	1991	1699	1833	2093	1976	2058	1746	1821	2042	2119	2344	2001	2150	2136	1940	1834	1876
ENSMUSG00000061613	1838	1942	2013	2317	2147	1993	2004	2066	1930	2147	2028	2144	2137	2213	1710	2205	2201	1970	2055	1907	1920	2083	2084	2287	1998	2015	2038	1710	1735	1941
ENSMUSG00000024387	1753	1689	1755	1890	1938	1718	2181	1859	1829	2051	2136	2342	2244	2191	1796	2380	2201	2021	2090	1895	1915	2253	1968	2109	2122	2046	2136	1931	1710	1817
ENSMUSG00000020775	2127	2118	2117	2119	2047	1967	2242	2055	2137	2054	2085	2184	2116	2064	1797	2078	2107	1909	1902	1807	1912	2182	2133	2305	2080	2126	1982	1913	1894	1836
ENSMUSG00000022365	2153	2009	2163	2304	2239	2311	2290	1998	2002	1860	1873	1871	1938	1834	1432	2029	2086	1873	1955	1745	1826	2271	2093	2309	2272	2197	2228	1942	1889	2019
ENSMUSG00000041734	2026	2042	2336	2688	2789	2229	1485	1767	1675	1575	1597	1661	1942	1356	1483	1687	1562	1473	1392	1543	1590	1759	1672	1714	1608	1338	1560	1398	1716	1960
ENSMUSG00000001158	2520	2714	2777	1816	1806	1963	2320	2313	2856	1677	1836	1669	1647	2040	2488	2231	2243	2343	2455	2377	2578	2006	1969	2534	2057	2593	2417	2755	2737	2951
ENSMUSG00000040078	1890	2362	1928	2227	2045	2125	2340	2426	2392	1923	1772	1879	2210	2173	2245	2388	1935	2273	2177	2113	2333	2246	2680	2526	2014	2763	2008	2187	2125	2390
ENSMUSG00000011114	2080	2375	2364	2078	2091	1977	2311	2125	2212	1928	1981	2109	1833	2193	1948	1974	2056	2043	2296	2110	2092	2046	2182	2460	2123	2231	2132	2108	2189	2047
ENSMUSG00000001964	2334	2338	2437	2624	2471	2485	1951	2155	2330	1683	1849	1972	1748	1914	1754	1967	2087	2037	2202	2070	2098	1872	1799	2026	2089	2253	2266	2127	1899	2208
ENSMUSG00000024829	1990	2334	2287	1541	1525	1542	2748	2694	2804	1690	1909	2015	1768	2174	2776	2164	2283	2427	2761	2562	2909	1847	2007	2658	2269	2807	2539	2939	3110	3254
ENSMUSG00000025260	2559	3095	2821	2538	2550	2727	1928	1880	1981	1756	1789	1836	1491	1833	2085	1696	1779	1932	2154	1936	2059	1473	1752	1993	1528	2019	1860	2006	2004	2120
ENSMUSG00000033436	3641	3478	3499	3810	3905	3805	993	952	865	1348	1268	1267	1607	1566	1168	1243	1236	1208	1129	1135	1123	1398	1477	1346	1020	1019	1057	834	748	884
ENSMUSG00000005575	2069	2069	2071	2555	2770	2263	1736	1591	1681	1822	1899	1978	1932	1683	1422	1976	1861	1751	1612	1625	1718	1850	1633	1757	1861	1736	1745	1439	1553	1585
ENSMUSG00000058587	2098	2051	2067	2649	2496	2304	2123	1910	1939	1779	1843	1780	1827	1904	1451	1967	1971	1916	1920	1844	1794	2091	2045	2323	2293	2241	2257	1908	1707	1941
ENSMUSG00000055053	1534	1510	1633	2190	2362	1993	1307	1353	1516	1706	1734	1863	2595	1750	1722	1994	2014	1976	1857	2007	1992	1516	1447	1286	1330	1347	1186	1120	1431	1714
ENSMUSG00000027303	1410	1364	1407	1868	2101	1721	1894	1791	1670	2038	2089	2252	2490	2076	1597	2181	2159	2010	1893	2013	1902	2321	2140	2146	2139	1957	2111	1685	1589	1624
ENSMUSG00000044783	1320	1254	1332	1847	1817	1649	1910	1894	1908	2092	2112	2040	2624	2425	1859	2422	2349	2262	2228	2009	1980	2320	2165	2241	2249	2160	2104	1741	1770	1854
ENSMUSG00000022325	1390	1454	1456	1828	1770	1708	1904	1896	1932	2223	2248	2063	2313	2171	1845	2677	2572	2508	2411	2377	2528	2247	2046	2120	2122	2196	2255	1792	1873	1995
ENSMUSG00000032487	2334	2240	2550	1644	1571	1320	3823	3499	3627	957	999	953	1241	1049	828	1420	1308	1319	1338	1266	1319	4439	4159	4130	4531	4347	4688	3826	3601	3905
ENSMUSG00000038005	2282	2266	2459	2184	2047	2033	2263	1947	2105	1846	1997	1955	1878	2098	1845	2124	2166	2141	2298	2155	2123	1883	1957	2214	1976	2285	2176	1976	1902	2237
ENSMUSG00000007338	1715	1911	2053	1697	1788	1705	2040	2137	2289	1861	2009	2128	2107	2320	2223	2506	2412	2350	2538	2462	2709	1925	1842	2317	2041	2577	2435	2442	2339	2480
ENSMUSG00000022106	2455	2611	2415	2862	2954	2966	1696	1612	1865	1789	1854	1955	1968	2275	2263	1492	1507	1553	1583	1438	1587	1928	2087	2147	1326	1565	1540	1391	1380	1454
ENSMUSG00000037376	1548	1552	1595	1464	1593	1417	2251	1942	2087	2203	2381	2337	2218	2589	2123	2601	2617	2631	2602	2655	2535	2148	2555	2621	2373	2571	2417	2221	2252	2328
ENSMUSG00000038412	3849	3742	4322	2607	2309	2614	2354	2407	2641	1184	1247	1287	1214	1422	1742	1428	1675	1656	1791	1571	1911	1614	1348	2014	1952	2278	2389	2511	2525	2833
ENSMUSG00000055737	940	833	824	1778	1828	1610	1975	1940	1943	2019	2239	2115	2460	2383	1845	2399	2367	2301	2139	2031	1984	2774	2731	2785	2480	2448	2474	2168	2014	2062
ENSMUSG00000020483	1766	1790	1613	2190	2129	1866	1707	1749	1667	2184	1987	2125	2056	1918	1534	2223	2153	2089	2060	1986	1823	1981	1835	1913	2233	1924	2023	1616	1682	1885
ENSMUSG00000078784	3075	3151	3538	2082	1987	2075	2088	2034	2534	1301	1501	1520	1463	1963	2639	1848	1905	2000	2233	2002	2629	1727	1472	2061	2167	2480	2358	2937	2354	2999
ENSMUSG00000014504	2248	2187	2341	1824	1743	1853	2215	2249	2485	1592	1653	1837	1893	2237	2770	2103	2201	2393	2550	2432	2786	1965	1929	2310	2017	2502	2331	2382	2556	2777
ENSMUSG00000036398	2153	2198	2376	1710	1694	1932	2539	2683	2913	1936	2071	2218	1792	2267	2337	2037	2198	2088	2409	2080	2293	2158	2087	2423	2180	2554	2337	2435	2541	2597
ENSMUSG00000020755	2144	2162	2166	1868	2042	2001	1912	1987	1913	2051	1959	2110	1971	2247	1864	2097	2206	2082	2228	2158	2197	2113	2394	2408	2254	2381	2222	2115	1977	2007
ENSMUSG00000032178	1981	2191	2302	2540	2615	2285	1580	1667	1742	1894	1899	1931	1844	1580	1488	1951	1920	1751	1716	1848	1830	1911	1720	1761	1974	1764	1843	1523	1702	1856
ENSMUSG00000028522	1416	1750	1503	1783	1758	1658	2366	2177	2089	1870	2091	1982	2139	2353	1879	2317	2447	2365	2214	2180	1956	2431	2778	2737	2544	2583	2493	2168	1877	2104
ENSMUSG00000003037	1574	1645	1590	2156	1966	2056	1994	1985	1732	2150	2108	2185	2076	2163	1609	2178	2158	2132	2114	2069	2012	2044	2127	2154	2173	2099	2084	1720	1742	1810
ENSMUSG00000035683	1334	1447	1553	1727	1937	1805	1869	1829	1761	2232	2461	2472	2292	2412	1921	2730	2619	2639	2593	2551	2596	1750	1950	2051	1967	1932	1987	1700	1845	1797
ENSMUSG00000051579	3164	2980	3033	2751	2771	2775	2002	1715	2101	1389	1514	1505	1520	1659	1870	1658	1474	1483	1720	1451	1796	1886	1670	2062	1909	2075	1938	2019	1977	2039
ENSMUSG00000029407	2065	2025	2228	2318	2474	2122	1796	1655	1761	1932	1950	1974	2003	1970	1447	1898	1932	1891	1663	1726	1592	2407	2185	2198	1958	1780	1771	1536	1550	1613
ENSMUSG00000026202	507	461	468	597	600	509	2726	2698	2633	2654	2694	2807	3167	2681	2144	2769	2829	2472	2330	2331	2395	3172	2711	2830	2690	2531	2581	2225	2259	2306
ENSMUSG00000061950	1460	1440	1549	2058	1935	1922	1697	1831	1769	2187	2111	1999	2224	1842	1604	2049	2043	1879	1949	1992	2008	2080	1989	2008	1860	1787	1911	1541	1670	1867
ENSMUSG00000029036	1956	2160	2279	2607	2702	2708	1581	1541	1550	1760	1725	1887	1971	1895	1602	2113	2206	1985	1883	1784	1970	1762	1593	1574	1529	1656	1666	1475	1518	1529
ENSMUSG00000081406	1862	1940	1790	1415	1556	1546	2854	2595	2925	1798	2128	1939	1979	2184	2756	2057	2193	2128	2215	2271	2154	2213	2198	2693	2341	2729	2294	2527	2617	2408
ENSMUSG00000026159	1754	1797	1871	1999	2095	1846	1999	1910	1909	2187	2165	2215	2098	2196	1691	2032	1952	1999	1759	1789	1744	2438	2317	2421	2015	1946	2081	1703	1657	1799
ENSMUSG00000025499	2348	2665	2669	2315	2348	2266	1904	1949	1920	1743	1736	1838	1623	1745	1827	2026	2133	2123	2096	2230	2406	1702	1819	1807	1822	2226	1968	2054	2220	2194
ENSMUSG00000030842	2544	2574	2639	2547	2334	2261	2087	1873	1698	1690	1741	1654	1839	1780	1635	1885	1823	1834	1844	1659	1819	1898	1766	1939	1995	2276	2209	2068	1825	2004
ENSMUSG00000030521	2116	2018	1986	2003	1911	1946	2075	1879	1993	1650	1660	1789	1872	2152	1783	2349	2527	2463	2646	2515	2268	2142	2516	2661	2382	2495	2337	2278	2056	2146
ENSMUSG00000019210	2273	2332	2373	1737	1844	1748	2669	2532	2716	1677	1853	1906	1771	1911	1742	1984	1980	1839	1967	1908	2001	2413	2358	2601	2614	2794	2751	2558	2434	2518
ENSMUSG00000028646	1639	1607	1588	1836	1989	1810	2820	2363	2344	1739	1884	1857	1824	1907	1418	1880	1924	1710	1598	1584	1508	3011	2525	2817	3011	2912	3046	2536	2319	2478
ENSMUSG00000022300	1803	1877	1940	1710	1642	1662	2557	2114	2250	1933	1986	2010	2098	2349	2041	2280	2522	2450	2431	2314	2157	2301	2618	2708	2447	2608	2381	2291	2162	2315
ENSMUSG00000031232	2148	2238	2224	2852	2877	2629	1742	1637	1779	1576	1572	1629	1883	1939	1686	1877	1871	1968	1974	1869	1840	1972	1950	2018	1918	2077	1889	1709	1731	1578
ENSMUSG00000038733	1831	1683	1976	2437	2518	2045	1557	1738	1679	1927	1879	1820	2165	1804	1523	1882	1907	1772	1688	1913	1731	2021	1808	1781	1762	1669	1678	1412	1511	1757
ENSMUSG00000032018	2456	2465	2698	1957	2027	1732	2149	2067	2269	1568	1651	1564	1729	1882	1762	2046	2121	2094	2312	1972	2049	1996	1983	2217	2695	2867	2718	2489	2406	2672
ENSMUSG00000045896	1781	1774	1786	1765	1667	1739	2083	2095	2056	2032	2185	2232	1992	2253	1851	2319	2463	2388	2584	2306	2148	1912	2288	2039	2130	2324	2264	2103	2003	2131
ENSMUSG00000043207	1328	1172	1194	1654	1817	1533	2084	1895	2076	2154	2203	2099	2293	2192	1792	2565	2496	2529	2352	2282	2188	2214	2347	2235	2364	2443	2291	1948	1909	1943
ENSMUSG00000030750	2735	2865	3062	2327	2162	2536	2110	2040	2061	1609	1634	1799	1481	1780	2315	1705	1843	2031	2301	1988	2327	1472	1749	2017	1712	2192	2158	2320	2299	2517
ENSMUSG00000031826	1409	1384	1375	1659	1919	1503	1527	1687	1454	2345	2289	2192	2485	2110	1658	2491	2406	2315	2125	2137	2110	2002	1774	1829	1820	1930	1801	1424	1603	1678
ENSMUSG00000021520	2510	2548	2212	2355	1944	2015	2140	1880	2136	1419	1764	1605	1635	2181	2383	1974	2124	1943	2311	1955	2004	2058	1579	1736	2147	2302	2210	2156	1660	2023
ENSMUSG00000003039	1673	1836	1869	1832	1862	1929	2222	2181	2281	1865	2059	1922	1894	2137	2001	2163	2219	2166	2214	2179	2134	1968	2082	2459	2235	2671	2416	2183	2363	2334
ENSMUSG00000013736	1401	1537	1476	1492	1380	1410	2431	2234	2311	1731	1987	2070	2034	2455	2326	2688	2662	2794	2904	2568	2584	2350	2487	2795	2559	2972	2687	2539	2480	2351
ENSMUSG00000050912	1497	1564	1479	2512	2419	2213	1728	1677	1659	1925	1831	1860	2078	1968	1833	2278	2428	2235	2125	1968	2106	1895	1788	1886	1973	1917	1876	1661	1555	1626
ENSMUSG00000032547	2110	2030	2119	2884	2764	2491	1418	1319	1303	1715	1776	1757	1730	1472	1295	1911	1873	1707	1664	1768	1575	1429	1370	1295	1594	1466	1453	1264	1333	1396
ENSMUSG00000118664	1961	2103	2257	2388	2176	2187	2107	1910	1986	1790	1834	1731	1755	2039	1964	2003	1812	2003	2091	1974	1969	1954	1909	2192	2019	2181	2050	2010	1797	1935
ENSMUSG00000025745	2065	2048	1988	2436	2545	2286	1457	1597	1310	2201	2146	2184	1924	1946	1509	1938	1833	1712	1576	1535	1678	1992	1777	1856	1696	1451	1440	1321	1283	1260
ENSMUSG00000017176	1486	1814	1564	1398	1507	1662	2331	2407	2434	2277	2298	2360	2043	2315	2347	2185	2263	2244	2492	2422	2706	1900	2196	2586	1987	2295	2266	2393	2420	2435
ENSMUSG00000037278	1575	1500	1620	2139	2037	1865	2047	1794	2006	1889	1825	2049	2310	2147	1896	2428	2380	2266	2142	2145	2155	2092	2064	2055	1982	2012	2068	1655	1663	1743
ENSMUSG00000029616	2062	2147	2319	2214	2194	2375	1867	1757	1783	1837	1949	2125	2039	2431	2272	1774	1901	1993	2020	1767	1839	1897	1850	2065	1613	1756	1852	1695	1540	1604
ENSMUSG00000031691	1290	1181	1227	1405	1468	1217	2111	2163	2077	1952	1910	2055	2403	1998	1655	2255	2504	2126	2130	2089	2214	2341	2057	2184	2359	2247	2464	2008	2088	2536
ENSMUSG00000053841	1456	1430	1577	1929	1955	1747	1767	1697	1522	2234	2224	2224	2418	1972	1534	2395	2179	2116	1904	2033	1862	2199	1891	1918	2027	2029	1819	1428	1442	1586
ENSMUSG00000062981	2170	2184	2195	2029	2072	2120	2130	1866	1821	1704	1641	2066	2098	2110	1897	2370	2478	2100	2140	2042	2059	1724	1655	1858	1874	2086	1891	1894	1559	1718
ENSMUSG00000026511	2450	2736	2621	2104	1979	2126	2064	2011	2121	1655	1768	1777	1703	1958	2061	2034	1963	2035	2201	1838	2213	1922	1986	2121	1984	2217	2006	2064	2011	2144
ENSMUSG00000066900	1589	1720	1749	2217	2084	2096	1812	1645	1741	2355	2264	2278	2178	2005	1454	2108	1933	1754	1722	1782	1684	2120	2061	2148	2023	2002	1896	1529	1574	1522
ENSMUSG00000031479	1608	1763	1702	1512	1589	1693	2368	2483	2479	1824	1822	2035	1761	2144	2222	2198	2455	2451	2633	2513	2723	1930	2254	2360	2464	2565	2454	2628	2515	2858
ENSMUSG00000108414	1483	1763	2002	1260	1015	1087	2801	2390	3227	1176	1268	1376	2018	2659	3563	2400	2552	2793	3120	2311	2905	1984	1981	2747	2228	3161	3019	3628	3186	3609
ENSMUSG00000015217	2236	2457	2389	2123	2127	2168	1935	1913	2030	1507	1649	1655	1895	2265	2163	2047	1975	2146	2226	1992	2054	1749	1797	2208	2089	2356	2217	2073	2081	2053
ENSMUSG00000022094	1644	1471	1508	2099	2062	1845	1806	1622	1577	1811	1716	1712	2326	1744	1488	1976	1875	1778	1577	1656	1594	2196	1835	1775	1876	1637	1771	1296	1478	1574
ENSMUSG00000000743	1529	1595	1651	1853	1855	1779	1967	1942	1765	2186	2163	2041	2330	2153	1989	2164	2175	2151	1976	1920	1941	2057	2088	2183	1906	1865	1891	1615	1649	1712
ENSMUSG00000028649	1963	2046	2025	2287	2499	2040	1335	1449	1433	1779	1656	1766	1782	1474	1775	1770	1825	1859	1526	1959	2000	1384	1539	1621	1883	1542	1613	1357	1558	2012
ENSMUSG00000024513	1961	1957	2008	2715	2395	2408	1679	1711	1770	1758	1841	1816	1800	1635	1438	1982	1855	1782	1874	1625	1690	1722	1502	1716	1772	1810	1898	1330	1423	1476
ENSMUSG00000034729	1811	2012	1926	1854	1621	1682	2451	2336	2429	2013	2114	2138	2010	2256	2180	2046	2134	2391	2577	2211	2262	2186	2419	2592	2039	2390	2412	2357	2307	2277
ENSMUSG00000037487	1571	1542	1783	1779	1945	1472	1861	1962	2023	2002	1738	1874	2031	1585	1864	2050	2172	2149	1985	2300	2405	1753	1955	1761	2137	1975	1892	1845	2205	2531
ENSMUSG00000021124	1974	2339	2189	1606	1605	1759	2289	2332	2378	2032	1995	2082	1818	2152	2581	1887	2071	2271	2383	2126	2329	2020	2176	2383	1961	2501	2173	2306	2498	2488
ENSMUSG00000006050	2149	2138	2184	1972	1887	1999	2346	2224	2304	1927	2065	2031	1846	2064	1827	1969	1989	1904	1967	1961	2073	2025	2077	2288	2018	2212	2248	1938	1875	1904
ENSMUSG00000021474	1302	1281	1307	2121	2147	1877	1650	1724	1514	2103	2161	2081	2339	2269	1815	2292	2171	1912	1864	1788	1859	1935	1939	1854	1782	1776	1682	1423	1454	1519
ENSMUSG00000049760	2561	3013	2930	1902	1828	2050	2485	2373	2668	1506	1648	1830	1411	1787	2489	1577	1872	1891	2314	2072	2653	1626	1825	2223	1659	2492	2164	2456	2872	2928
ENSMUSG00000028284	1528	1460	1567	1855	1943	1673	1690	1539	1576	1972	2069	2000	2410	2194	1586	2216	2257	2119	1952	1948	1958	2192	2173	2031	2003	1886	1990	1596	1465	1568
ENSMUSG00000027365	1184	1229	1286	1766	1793	1595	1450	1463	1565	2065	2059	2074	2296	2153	1537	2277	2259	2117	1821	1947	1751	2416	2039	2131	2435	2185	2063	1676	1707	1712
ENSMUSG00000037720	1955	1996	1988	2205	2060	2062	2040	1980	1885	1792	2102	2096	1902	2058	1993	1977	1972	2050	1906	1938	1950	2137	2188	2214	1950	2178	2016	1956	1780	1865
ENSMUSG00000052825	1940	2059	1978	1308	1439	1558	2889	2820	2845	1861	1836	2010	1679	2197	2449	1896	1857	2209	2468	2193	2041	2205	2923	3022	2383	2940	2413	2936	2909	2776
ENSMUSG00000024400	1684	1659	1645	1976	1911	1761	1817	1779	1849	1893	2034	1986	2192	1930	1692	2085	2229	1950	1811	1893	2007	2059	1773	1879	1827	1902	1818	1497	1634	1899
ENSMUSG00000015806	1962	2086	2285	2006	1839	2098	2697	2728	2834	1744	1911	1949	1705	2050	1948	1754	1989	1943	1914	1799	1856	2127	2243	2774	2181	2417	2397	2246	2128	2392
ENSMUSG00000039735	2147	2000	1969	2371	2370	2149	1538	1476	1475	1730	1629	1589	2096	1815	1522	1724	1612	1861	1615	1649	1519	2222	2154	2168	1974	1992	1890	1524	1583	1646
ENSMUSG00000067367	1333	1409	1394	1647	1736	1355	1742	1919	1834	2375	2185	2362	2455	2195	1722	2381	2325	2246	2166	2143	2316	1960	1725	1908	1861	1690	1960	1534	1739	1922
ENSMUSG00000039068	1725	1703	1742	2218	2506	2164	1435	1506	1510	1695	1826	1763	2285	2036	1610	2016	1987	1931	1781	1775	1870	2015	1698	1687	1780	1628	1825	1381	1543	1644
ENSMUSG00000039128	2181	2058	2122	1954	1955	1932	1870	1730	1703	1597	1744	1623	1733	1875	1970	2145	2335	2127	2348	2254	2310	1814	1983	1888	2036	2478	2212	2231	2118	2158
ENSMUSG00000038965	2313	1832	2188	2434	2357	2146	1732	1484	1664	1663	1740	1620	1922	1683	1559	1972	1880	1726	1824	1578	1755	1737	1428	1713	1662	1785	1725	1701	1423	1743
ENSMUSG00000018433	1735	1836	1803	2042	1989	1981	1552	1636	1600	1952	1974	1993	2174	2045	1667	2356	2224	2200	2181	2204	2030	1832	1614	1758	1919	1933	1825	1591	1600	1604
ENSMUSG00000069565	1671	1718	1770	1970	2156	1912	1943	1815	1802	1828	1815	1928	2099	1913	1589	2126	2035	2036	1907	1836	1866	1976	1687	1790	1933	1883	1842	1496	1662	1730
ENSMUSG00000024527	1641	1573	1768	2236	2250	2018	1486	1462	1547	1950	2006	1932	1941	1565	1316	2179	2242	2230	1857	1973	2024	1645	1312	1405	1772	1641	1807	1414	1491	1604
ENSMUSG00000030204	1350	1434	1358	1654	1709	1548	1929	1843	1931	2008	2035	2270	2220	2202	1839	2400	2520	2257	2392	2255	2215	2063	1891	2057	2128	1999	2067	1867	1775	1761
ENSMUSG00000026353	1919	1995	1930	2007	2018	1810	2319	2223	2157	1669	1829	1715	1978	1968	1579	1912	1980	1755	1778	1674	1666	2638	2637	2553	2181	2459	2148	2076	1961	2091
ENSMUSG00000024056	1455	1505	1548	1744	1589	1638	2087	1982	2112	1950	2030	1951	2234	2447	2276	2220	2204	2283	2353	2197	2203	2250	2140	2470	2136	2306	2176	2082	1906	2106
ENSMUSG00000081534	722	718	766	881	871	765	2088	1980	1891	2296	2416	2422	3366	2698	2211	2596	2393	2329	2313	2149	2110	2774	2495	2465	2309	2440	2185	1993	1967	2135
ENSMUSG00000028559	1678	1838	1731	2197	2244	2197	2087	1650	1716	1851	2041	1934	1953	1917	1259	1961	1923	1797	1702	1622	1444	2056	2219	2338	2209	2106	2135	1644	1442	1537
ENSMUSG00000020440	1675	2101	1968	1930	1904	1903	2056	2070	2053	2126	2174	2318	1912	1899	1954	1909	2069	2044	2072	2049	2220	1997	1787	2024	1870	1981	1912	1731	1873	2106
ENSMUSG00000021500	1567	1511	1543	2258	2223	1916	1471	1500	1424	1712	1729	1599	2333	1951	1390	2367	2211	1962	1864	1947	1694	2024	1951	1913	1948	1803	1708	1468	1522	1662
ENSMUSG00000024767	1810	1702	1775	1773	1795	1578	2064	2008	2099	1813	1942	1989	2412	2121	1720	2262	2049	2024	1999	1971	1934	2238	2198	2188	2019	2186	1949	1950	1821	1897
ENSMUSG00000036078	1200	1089	1264	1693	1722	1693	1965	1828	1800	2109	2202	2230	2485	2207	1807	2631	2524	2332	2131	2136	2293	2063	1809	2011	2097	1871	2166	1694	1645	1807
ENSMUSG00000017707	2019	1878	2035	2105	2140	1882	1938	1788	1705	1770	1693	1778	1882	1692	1291	1739	1733	1620	1421	1422	1448	2233	1898	1914	2092	1850	1913	1518	1586	1609
ENSMUSG00000056770	1570	1460	1646	2087	1952	1784	2106	1861	1850	1882	1900	1860	2218	2055	1782	2009	2019	1956	1902	1806	1846	2244	2185	2071	1948	2059	1709	1522	1532	1621
ENSMUSG00000052310	2055	2245	2216	2552	2559	2473	1568	1646	1708	1737	1794	1791	1904	1783	1717	1552	1650	1748	1509	1624	1702	1623	2014	1815	1483	1666	1621	1306	1330	1527
ENSMUSG00000023169	2168	2082	2397	2221	2307	1974	1724	1841	1866	1582	1690	1597	1871	1260	1135	1613	1590	1461	1395	1478	1525	2044	1819	1750	1971	1834	1819	1513	1780	1951
ENSMUSG00000055943	1745	1889	2037	1595	1541	1595	2363	2259	2596	1701	1971	1868	1770	2109	2430	2124	2137	2188	2483	2206	2592	1848	1949	2153	2059	2434	2363	2564	2764	2834
ENSMUSG00000001891	2624	2724	2777	2617	2647	2371	1699	1661	1724	1593	1675	1652	1638	1826	1715	1500	1522	1541	1829	1614	1665	1569	1602	1832	1397	1595	1574	1433	1404	1458
ENSMUSG00000001383	1847	1880	1885	2014	2074	2003	1957	1862	1873	1886	1884	2022	1789	2027	1683	2240	2079	2177	2034	1865	1966	1895	1831	2001	2078	2186	2005	1693	1762	1861
ENSMUSG00000091512	2610	2851	2897	2197	2019	2227	2192	2050	2284	1487	1542	1490	1502	1816	1840	1731	1722	1740	2034	1536	1731	1857	1896	2352	2014	2464	2371	2382	2146	2437
ENSMUSG00000020186	1976	2221	2175	2244	2256	2302	2167	2066	2238	1373	1449	1550	1475	1808	1873	1658	1738	1747	1958	1826	2061	1625	1818	2125	1626	2071	1979	2135	2084	2221
ENSMUSG00000024539	1988	1928	2001	1876	1837	1714	2082	1971	1983	1931	1809	1734	1930	2003	1950	2058	2102	2070	2127	1926	2048	2114	2004	2381	2184	2216	2135	1904	1797	1907
ENSMUSG00000021549	2111	2035	2285	2728	2669	2393	1600	1633	1601	1411	1608	1474	1827	1619	1381	1730	1613	1589	1417	1575	1471	2081	1694	1820	1720	1670	1572	1407	1403	1490
ENSMUSG00000032324	2922	3052	2885	2824	2611	2707	1436	1359	1335	1327	1357	1330	1246	1371	1263	1611	1596	1533	1556	1422	1468	1401	1222	1431	1551	1691	1522	1424	1377	1498
ENSMUSG00000027366	1270	1275	1203	1528	1611	1470	2186	2038	2072	2189	2236	2148	2222	2364	2070	2222	2161	2140	2086	1967	2081	2428	2613	2420	2037	2194	2074	1769	1833	1835
ENSMUSG00000014959	1533	1452	1549	1862	1918	1535	1760	1614	1610	2077	2062	1985	2253	1870	1493	2226	2006	1792	1947	1883	1824	2291	2028	2005	1966	1967	1885	1689	1615	1644
ENSMUSG00000002812	1471	1483	1587	2183	2132	1845	1734	1753	1649	1960	1833	1920	2277	1726	1481	1804	1659	1470	1523	1559	1710	1943	1793	1677	1588	1478	1423	1281	1424	1608
ENSMUSG00000028970	560	600	491	620	624	581	2625	2335	2572	2224	2449	2498	2660	2841	2146	3045	3018	2789	2690	2616	2537	2831	3014	3049	2914	2850	2678	2223	2294	2416
ENSMUSG00000032604	1610	1544	1726	2177	2337	2094	1717	1540	1517	1831	1642	1883	1872	1817	1461	2225	1995	1989	1759	1802	1887	1802	1696	1752	1900	1819	1882	1585	1561	1624
ENSMUSG00000032254	1178	1084	1237	1747	1889	1627	1458	1434	1313	1883	1872	1895	2434	1972	1473	2688	2561	2381	2168	2255	2186	1764	1416	1614	1978	1862	1921	1460	1524	1729
ENSMUSG00000041560	1894	1878	2113	2294	2321	2051	1870	1809	1754	1638	1600	1707	1982	1804	1356	2043	1992	1755	1654	1821	1777	1923	1814	1831	1730	1769	1705	1443	1550	1631
ENSMUSG00000028140	2236	2224	2254	2225	2239	2210	1854	1771	1816	1681	1738	1727	1871	1956	1639	2043	2067	2057	2019	1911	1925	1848	1814	2049	1854	2074	1911	1734	1625	1766
ENSMUSG00000028419	1719	1653	1911	1654	1641	1749	2378	2081	2393	1710	1934	1973	1742	1968	1908	2054	2053	2041	2109	2066	2065	2177	1960	2529	2368	2686	2607	2456	2439	2508
ENSMUSG00000002768	2187	2647	2534	1582	1714	1860	2247	2317	2509	1729	1716	1833	1446	1847	2312	1747	1957	1844	2181	2039	2436	1734	1939	2346	1884	2385	2179	2532	2464	2736
ENSMUSG00000027199	3818	3840	4053	4204	4186	4116	1063	1029	978	783	923	961	668	811	664	1206	1278	1398	1474	1258	1357	721	834	804	1304	1491	1489	1322	1327	1271
ENSMUSG00000002055	1290	1376	1386	1766	1947	1612	1609	1598	1586	1876	1819	1888	2394	2214	1739	2260	2268	2244	2099	2125	1870	2077	2042	2100	2059	1952	2002	1677	1619	1707
ENSMUSG00000001441	1418	1362	1350	1738	1792	1511	2014	1912	1797	1972	2079	2046	2322	1791	1365	1894	1878	1731	1723	1604	1495	2225	2215	2070	2036	1885	2010	1586	1746	1752
ENSMUSG00000100801	2008	1940	2031	2119	2042	2055	2102	1961	1897	1792	1994	1942	1913	2177	1870	2107	2314	2318	2276	2082	1872	2022	2381	2425	1924	2137	2055	1912	1793	1775
ENSMUSG00000034593	1778	1754	1867	2324	2540	2011	1384	1369	1383	1764	1885	1741	1888	1664	1342	1882	1954	1752	1639	1694	1613	1753	1826	1710	2003	1547	1633	1297	1399	1487
ENSMUSG00000021281	1263	1484	1466	2142	2308	2102	1941	2000	1807	2168	2053	2053	1638	1522	1286	1181	1195	1033	1016	923	1123	2625	2378	2312	2021	1898	2071	1602	1560	1581
ENSMUSG00000038510	2132	2217	2294	1930	1735	1910	2369	2222	2131	1806	1894	1810	1933	2167	1891	2107	2340	2260	2341	2038	1887	2266	2261	2505	2036	2430	2115	1929	1761	1756
ENSMUSG00000034021	1566	1523	1513	1926	1938	1730	1625	1451	1429	2045	2026	2062	2068	2116	1592	2052	2062	2054	1864	1733	1641	2106	2018	2038	1930	1831	1869	1406	1336	1507
ENSMUSG00000028447	1782	2029	1910	1388	1438	1597	2539	2473	2550	1723	1863	1808	1678	2162	2377	2044	2109	2147	2437	2191	2391	2013	2011	2390	2194	2720	2541	2407	2488	2545
ENSMUSG00000008348	2717	2537	3255	1930	1577	1343	3256	3036	2770	2167	1512	2050	1694	1267	1059	1308	1175	1040	1122	936	1110	3246	2931	2444	2299	2026	2368	1587	2199	2231
ENSMUSG00000031386	1746	1491	1833	1782	1988	1612	1539	1677	1537	1572	1514	1640	1983	1473	1596	1819	1916	1806	1754	2002	2153	1518	1368	1381	1696	1499	1463	1515	1767	2148
ENSMUSG00000041126	3256	3800	3818	2501	2293	2608	1551	1411	1669	1261	1365	1498	1313	1370	1786	1354	1337	1449	1487	1456	1660	1165	1237	1529	1268	1692	1526	1603	1502	1695
ENSMUSG00000026755	1725	1791	1858	1453	1362	1560	2044	1989	2329	1869	1885	1992	1903	2098	2541	2045	2178	2384	2559	2366	2829	1709	1815	2114	1926	2233	2235	2275	2307	2565
ENSMUSG00000033417	1905	1891	1906	1758	1874	1658	2344	2295	2246	1671	1880	1750	1883	1815	1572	2030	1942	2052	1853	1974	1804	2335	2538	2508	2520	2407	2515	2052	2041	2173
ENSMUSG00000029038	2368	2527	2498	2146	2349	2203	2058	1817	1937	1606	1735	1736	1608	1862	1621	1857	1813	1888	1917	1787	1731	1742	1682	2022	1925	2120	1877	1831	1753	1949
ENSMUSG00000029014	1455	1355	1394	1714	1736	1422	1773	1602	1704	2267	2242	2304	2308	2029	1657	1991	2112	1971	1835	1825	1855	2266	2120	2125	1977	1761	1805	1542	1596	1778
ENSMUSG00000029528	1945	2022	2166	2139	2225	1938	1164	1301	1238	1889	1864	1867	2002	1413	1220	1599	1417	1385	1271	1362	1539	1426	1234	1174	1243	1193	1191	1011	1240	1320
ENSMUSG00000024070	1926	1974	1952	2544	2489	2235	1565	1613	1545	1598	1672	1672	1875	1554	1343	1957	1935	1666	1644	1606	1467	2057	1912	1796	2072	1891	2037	1482	1498	1527
ENSMUSG00000027933	1452	1395	1479	2042	2088	1892	1330	1451	1391	2027	1946	1915	2344	1844	1422	2225	2120	2008	1895	1751	1856	1815	1725	1514	1766	1552	1707	1426	1398	1586
ENSMUSG00000085208	1391	1491	1541	2041	2030	1959	1604	1607	1537	1973	1989	2061	2333	2183	1710	1871	1796	1738	1803	1630	1763	1900	1866	2059	1541	1568	1532	1374	1254	1327
ENSMUSG00000036737	2138	2082	2071	2843	3020	2783	1480	1311	1402	1501	1598	1606	1456	1399	1113	1936	1759	1749	1638	1645	1434	1579	1665	1601	1750	1590	1604	1396	1387	1423
ENSMUSG00000039988	1989	1943	2243	2423	2651	2318	1435	1487	1506	1471	1593	1663	1626	1711	1439	1927	1865	2105	2014	1970	1818	1558	1674	1750	1824	1900	1742	1585	1481	1632
ENSMUSG00000029148	1532	1638	1722	1840	1979	1939	1899	1735	1716	2019	2170	2169	2014	2184	1565	1792	1799	1728	1747	1709	1754	2105	2430	2394	1913	1896	1908	1577	1562	1478
ENSMUSG00000024474	1575	1352	1363	2118	2192	1937	1671	1451	1560	1910	1905	1821	2226	1636	1320	2045	1892	1828	1745	1679	1634	2006	1683	1700	1794	1714	1752	1232	1342	1571
ENSMUSG00000015869	1390	1319	1335	1762	1739	1669	1799	1675	1746	1939	2130	2042	2202	1984	1846	2108	2251	2052	1995	2032	2041	1992	1846	1946	1904	1895	1910	1726	1621	1784
ENSMUSG00000032418	2324	2298	2371	2281	2200	2062	1940	1750	1682	1563	1805	1684	1746	1836	1445	1677	1709	1566	1530	1511	1495	2030	1994	2106	2158	1921	1996	1682	1676	1768
ENSMUSG00000018585	2373	2391	2779	2005	1746	1998	2032	1867	1970	1531	1586	1727	1624	1754	2064	1733	1912	1751	1867	1745	2118	1595	1274	1850	1538	1913	1969	2042	1641	2239
ENSMUSG00000033581	1778	1791	1941	2354	2317	1914	1585	1587	1536	1853	1810	1784	1861	1457	1247	1870	1599	1601	1472	1510	1433	1842	1807	1658	1949	1751	1684	1308	1363	1688
ENSMUSG00000074698	1476	1436	1530	1711	1722	1342	1744	1752	1660	1706	1813	1923	2064	1902	1630	2113	2023	2116	1955	2108	2125	2001	2248	1926	2180	1811	1767	1638	2082	1796
ENSMUSG00000052428	1991	2098	2226	1975	1867	2052	2103	1902	2001	1689	1723	1745	1749	2014	2276	1961	2009	1999	2298	2085	2433	1683	1912	2089	1713	2171	2040	2080	2072	2069
ENSMUSG00000021840	1665	1510	1664	2178	2152	1829	1670	1665	1676	1748	2012	1845	2232	1871	1547	1864	1766	1821	1712	1903	1709	2184	2065	2001	1858	1699	1747	1496	1479	1509
ENSMUSG00000005370	1054	1127	988	1685	1799	1402	1288	1339	1393	2258	2152	2275	2624	2163	1541	2428	2454	2089	1976	2053	1756	2026	1778	1746	1943	1591	1561	1164	1345	1432
ENSMUSG00000002844	2530	2724	2685	2648	2458	2578	1578	1477	1498	1465	1570	1550	1617	1719	1385	1698	1630	1526	1499	1488	1539	1708	1526	1821	1570	1782	1588	1429	1336	1554
ENSMUSG00000021039	1342	1403	1439	1685	1673	1469	2041	1888	1959	2028	2053	2039	2123	2209	1643	2214	2174	2315	2141	2196	1965	2185	2536	2313	2222	2248	2197	1790	1963	1940
ENSMUSG00000062373	1723	1789	1674	1963	1984	1677	2203	1931	1992	1879	2008	1878	1688	1777	1654	2056	1996	1999	1936	1908	1962	1842	1985	1866	2011	1936	2040	1701	1719	1811
ENSMUSG00000042747	2094	1893	2285	2417	2288	2163	1810	1497	1692	1469	1741	1817	1811	1796	1451	1911	1713	1544	1707	1602	1708	1764	1444	1924	1789	1761	1922	1737	1602	1666
ENSMUSG00000002881	1582	1682	1351	1898	1946	1752	1989	1846	1811	1910	1998	1845	1906	1942	1662	2249	2046	1967	1937	1851	2015	2123	2113	2084	2033	2103	2066	1710	1635	1632
ENSMUSG00000025544	2607	2353	2524	3436	3305	3081	1120	1021	1074	1260	1340	1284	1425	1307	992	1313	1329	1249	1168	1222	1203	1415	1230	1249	1224	1337	1269	1042	1007	1217
ENSMUSG00000010608	1336	1331	1468	1617	1771	1385	1474	1631	1821	1749	1608	1653	2319	1864	1647	1974	1944	2061	1847	1737	1856	2052	1793	1901	1802	1791	1930	1514	1864	2044
ENSMUSG00000050621	2280	2194	2713	1512	2354	1969	3745	2082	2005	1129	2047	1570	1246	1724	2065	1609	1417	2786	1886	1552	2520	1858	1544	1809	2235	2285	1896	1857	2163	2551
ENSMUSG00000027641	1303	1350	1306	1726	1606	1600	1797	1638	1572	1929	2011	1772	2475	2627	1873	2385	2196	2128	2123	1879	1761	2218	2202	2245	1933	1995	1750	1592	1411	1529
ENSMUSG00000109865	1609	1819	1683	1924	1770	1720	1590	1615	1741	1714	1731	1788	1790	1918	1670	2371	2311	2327	2614	2167	2569	1607	1602	1826	2019	2155	2070	2115	1988	2248
ENSMUSG00000002981	1809	1914	2039	2247	2238	1916	1626	1414	1471	1718	1686	1679	1939	1571	1224	2092	1893	1660	1564	1591	1584	1813	1613	1605	1724	1657	1577	1368	1358	1412
ENSMUSG00000039680	2582	2389	2640	3254	3203	3415	1273	1208	1239	1451	1358	1388	1200	1485	1357	1396	1476	1397	1463	1216	1492	1102	900	1161	1139	1332	1227	1299	1225	1285
ENSMUSG00000061559	2386	2695	2719	2238	2164	2247	1780	1851	1971	1350	1298	1468	1385	1597	1845	1610	1965	2004	2281	1917	2144	1465	1610	1864	1715	2154	2007	2222	2050	2339
ENSMUSG00000021969	2648	2846	2844	2235	2250	2099	1840	1854	1786	1439	1507	1480	1615	1761	1700	1450	1582	1746	1624	1636	1604	1808	2155	2173	1735	2061	1816	1810	1623	1825
ENSMUSG00000000031	6814	7411	7729	6147	6154	6072	0	0	0	0	6	0	1	0	0	0	0	0	0	0	0	0	0	0	0	0	0	0	0	0
ENSMUSG00000029319	2296	2487	2463	2165	2167	2334	1745	1681	1796	1780	1875	2036	1741	1970	1878	1728	1729	1717	1730	1569	1627	1686	1938	2170	1604	1842	1596	1632	1459	1500
ENSMUSG00000018481	1715	1499	1624	1683	1636	1549	1931	1832	1799	1904	2034	1776	2134	1982	1683	2027	2069	2065	1925	1908	1924	2217	2172	2160	2157	2100	2057	1755	1617	1797
ENSMUSG00000028070	2533	2901	2661	2486	2489	2451	1687	1662	1627	1542	1629	1665	1432	1681	1680	1628	1535	1675	1700	1712	1571	1551	1584	1782	1496	1713	1630	1518	1402	1560
ENSMUSG00000075470	1568	1471	1631	2310	2385	2079	1151	1270	1233	1572	1617	1556	2285	1672	1444	1933	1828	1801	1653	1762	1751	1554	1316	1226	1582	1466	1501	1217	1239	1477
ENSMUSG00000037197	1546	1568	1619	1952	2073	1766	1491	1487	1642	1947	1862	1947	1857	1794	1405	2276	2230	2118	1963	1927	2057	1748	1568	1659	2129	1980	1897	1587	1642	1692
ENSMUSG00000019802	1949	1606	1945	2389	2604	2100	1661	1618	1653	1591	1595	1555	1866	1826	1241	1886	1688	1661	1492	1477	1355	2044	2157	1947	1875	1634	1756	1231	1338	1366
ENSMUSG00000026966	1713	2031	2148	1614	1562	1701	2077	2114	2376	1644	1802	1815	1578	1878	2288	1987	2378	2415	2686	2357	2731	1487	1539	1846	1815	2265	2288	2456	2549	2680
ENSMUSG00000040550	1354	1361	1494	1875	2004	1942	1471	1628	1686	1955	1993	1956	1926	1900	1685	2259	2260	2101	2359	2276	2462	1696	1519	1700	2016	1965	1968	1628	1689	1854
[truncated: 54,750 more rows]

## Sheet: Table S2
Table S2. Limma-voom–normalized gene expression values
symbol	ensembl_ID	KMR19_DN-VPS4_Dox_1	KMR19_DN-VPS4_Dox_2	KMR19_DN-VPS4_Dox_3	KMR19_GFP_Dox_1	KMR19_GFP_Dox_2	KMR19_GFP_Dox_3	KMR46_DN-VPS4_Dox_1	KMR46_DN-VPS4_Dox_2	KMR46_DN-VPS4_Dox_3	KMR46_GFP_Dox_1	KMR46_GFP_Dox_2	KMR46_GFP_Dox_3	KMR46_DN-VPS4_WT_Vehicle_1	KMR46_DN-VPS4_WT_Vehicle_2	KMR46_DN-VPS4_WT_Vehicle_3	KMR46_DN-VPS4_IRF3-KO_Vehicle_1	KMR46_DN-VPS4_IRF3-KO_Vehicle_2	KMR46_DN-VPS4_IRF3-KO_Vehicle_3	KMR46_DN-VPS4_STING1-KO_Vehicle_1	KMR46_DN-VPS4_STING1-KO_Vehicle_2	KMR46_DN-VPS4_STING1-KO_Vehicle_3	KMR46_DN-VPS4_WT_Dox_1	KMR46_DN-VPS4_WT_Dox_2	KMR46_DN-VPS4_WT_Dox_3	KMR46_DN-VPS4_IRF3-KO_Dox_1	KMR46_DN-VPS4_IRF3-KO_Dox_2	KMR46_DN-VPS4_IRF3-KO_Dox_3	KMR46_DN-VPS4_STING1-KO_Dox_1	KMR46_DN-VPS4_STING1-KO_Dox_2	KMR46_DN-VPS4_STING1-KO_Dox_3
Cyth4	ENSMUSG00000018008	2.84544	2.83851	2.59017	2.30801	2	2.32662	4.04386	3.37586	3.75054	3.71612	2.32225	3.31163	2	2	2.35366	6.30095	6.57825	6.38321	6.36679	6.68723	6.58213	2.31327	2.59455	2.78485	5.71459	6.45394	6.42796	6.43674	6.49566	6.15194
Gm14418	ENSMUSG00000078867	2	3.63314	2.81405	3.65168	2.30458	3.33595	3.35712	2.61517	2.83857	2.32647	2.80805	2	2	2	2	4.3813	4.18253	3.6693	3.3059	2.58521	3.97459	2.31327	2	2	3.31329	2.31408	3.57451	3.69294	4.6911	3.18332
Ifit3b	ENSMUSG00000062488	7.0034	6.79695	6.94581	2.96495	2	3.01169	6.35907	7.09735	6.72725	2.59253	3.17082	2.57925	3.9109	3.44272	3.9176	2	2	2	2.57608	2.32208	2.57373	7.6644	7.3766	7.24293	3.79707	4.0572	3.89538	3.92274	4.62881	3.82455
Bcl11b	ENSMUSG00000048251	2	2	2	2	2	2	3.20254	2.34013	2	2	2	2	2	2	2	3.73938	3.40695	3.29498	3.78825	3.58547	2.98311	2	2	2	3.31329	2.79047	3.44945	3.92274	3.78916	2.8177
Gm13264	ENSMUSG00000085257	2	2	2	2	2	2	2.60462	2	2	2.81708	3.00081	2	2	2	2.35366	3.52162	4.3916	3.43084	3.56714	3.70096	3.5624	2.57051	2	2	2.31905	2.98029	3.68958	3.56267	2.62836	3.71711
Sulf2	ENSMUSG00000006800	5.24782	4.7043	5.4736	5.22187	4.83016	4.87808	4.69289	4.3934	4.96934	3.18252	4.00121	3.44851	3.38419	3.44272	2.63746	6.36785	6.16908	6.29692	6.29647	6.0451	6.68158	2.78874	3.60407	3.14069	6.49401	6.22918	6.19459	6.12676	6.58038	6.62295
Col1a1	ENSMUSG00000001506	4.82962	4.81616	4.9204	3.9471	4.51126	4.4112	3.35712	3.76249	4.51846	6.08734	6.02388	6.30559	5.14098	4.88408	5.08754	2.30322	2.55771	2.78816	3.15509	4.24852	3.677	4.96174	5.27351	5.12286	2.31905	4.21668	3.31252	2.87769	3.39913	2.32676
Gm15520	ENSMUSG00000085449	2	2	2	2	2	2	2.33375	2.34013	2.6093	2.32647	2.32225	2	2	2	2	3.73938	2.95893	3.29498	2.79592	3.32238	3.97459	2.97826	2.32769	2.78485	3.16193	4.0572	4.44659	4.29514	3.24155	4.66406
Rsad2	ENSMUSG00000020641	8.6601	8.61395	8.72279	4.69465	4.32078	3.01169	9.82113	9.91338	9.9326	5.82834	4.90829	5.86661	5.79514	5.4355	5.59834	2.76695	2.77222	2.97758	4.14911	4.75553	4.5567	10.101	9.73233	9.56376	7.12554	6.89236	6.68533	7.09669	7.31297	7.3272
Gm20656	ENSMUSG00000093671	2	2.60925	2	2	3.52631	2.32662	3.02939	2.61517	2	2.32647	2.80805	2.99142	3.50604	4.14947	2.35366	2	2	2	2.57608	2	2	2.31327	3.01435	2.97371	2	2.79047	2.57974	2.35518	2.34812	3.18332
Ddx60	ENSMUSG00000037921	4.77468	5.42239	5.59925	3.65168	3.12121	3.47429	6.24488	6.14974	6.49482	4.41063	5.08888	4.74024	5.14098	4.56304	4.93867	2.55364	2.30564	2.78816	4.2268	3.00038	2.98311	7.29714	7.22747	7.29699	3.9892	3.97033	4.15772	4.83616	4.62881	4.77538
Padi4	ENSMUSG00000025330	3.04433	2	2	2	2	2	3.35712	2.84608	2.6093	2.59253	2.80805	2.99142	2.54604	2.3167	2	4.50534	4.10552	3.96624	3.44243	3.70096	4.43169	2.97826	3.18586	2	2.99281	4.13914	4.37961	2.35518	3.8988	4.26692
1700017M07Rik	ENSMUSG00000105651	2	2	2	2.30801	2.76992	3.01169	5.54496	5.8102	5.55743	4.82674	5.28685	4.89199	4.2959	3.44272	4.58503	7.15445	7.32806	7.40707	7.47363	7.34059	7.36771	3.96727	4.83187	5.44359	7.0521	7.10099	7.17454	6.50926	6.8902	6.96576
Bex1	ENSMUSG00000050071	3.37496	3.21018	3.00781	5.10701	5.13043	5.10803	2	2.84608	2	2.81708	3.00081	2.99142	3.38419	3.30618	3.80742	2	2.30564	2	2	2	2	2.78874	3.18586	3.14069	2	2.57185	2	2	2	2
Gsta1	ENSMUSG00000074183	2	2.60925	3.1786	2.56169	2	2	2	2	2.83857	2	2	2	2	2	2	2.55364	3.74831	3.43084	2.98666	2.58521	2	2	2.59455	2	2.80119	4.42703	3.16122	2.63996	3.78916	3.92455
Gm33302	ENSMUSG00000120741	8.70118	8.88804	8.71933	7.73123	7.46764	7.71633	5.005	5.07799	5.35002	2	2.5855	2.3185	3.10446	2.57623	3.68811	5.23574	5.50874	6.12728	5.88188	4.46005	5.77583	2.97826	3.01435	2.31147	6.44567	6.74312	6.56991	6.49147	7.05323	6.4152
Rcan2	ENSMUSG00000039601	3.51562	3.03628	2.81405	2.30801	2	2	3.35712	2.34013	2	2.32647	2.5855	3.31163	2.2987	2.3167	2	3.6346	3.74831	3.87389	2.98666	2.32208	3.97459	2.78874	2	2	2.58017	3.29824	3.31252	3.08173	2.62836	3.18332
Hoxb6	ENSMUSG00000000690	5.2876	4.91998	5.14309	2	2	2.32662	2	3.51657	2.83857	2	2	2	2.54604	2	3.07805	4.44465	4.10552	4.35584	3.97994	3.32238	3.5624	2.31327	3.01435	3.29033	3.89633	3.148	3.44945	3.26046	3.39913	3.60102
Ifit1	ENSMUSG00000034459	10.5638	10.4584	10.6621	6.18078	5.41108	5.9991	10.9582	10.6996	10.895	7.18183	7.05684	6.44301	7.42178	7.40889	7.00508	4.3813	4.51584	4.1349	5.33338	5.2486	5.29138	11.4881	11.342	11.3553	7.91063	7.86786	7.92706	8.63717	8.63689	8.53551
Gm57204	ENSMUSG00000120140	2	2	3.00781	2.56169	2.76992	2	3.02939	2	2.83857	2	3.00081	2	2.54604	2	2	3.39903	3.40695	3.77522	3.56714	3.58547	3.30164	2.78874	2	2.56749	3.31329	2.98029	3.98823	3.08173	3.8988	3.47476
Myo7b	ENSMUSG00000024388	2	2.60925	2.32506	2	2	2	3.62401	3.64476	2.83857	3.33552	3.46046	4.15656	3.38419	3.30618	2.35366	5.55569	5.17358	5.41841	5.83303	4.808	5.49257	2.78874	2.59455	2.78485	5.37927	5.21246	5.27131	5.22871	4.8633	5.06552
Ccser1	ENSMUSG00000039578	2.33982	2	2	4.11503	2.30458	3.33595	2.83258	2	2.33658	2	2.80805	2.3185	3.38419	3.30618	3.55805	2	2.55771	2	2.57608	2	2.79289	3.67025	2.59455	3.29033	2.31905	2.57185	2.80064	3.08173	2	2
Clgn	ENSMUSG00000002190	2	2.83851	2.59017	2	2.30458	2	2	2	2.33658	2	2	2	2	2	2.35366	3.39903	3.74831	2.78816	3.15509	3.17035	2.98311	2	2	2	3.31329	3.29824	2.80064	2.87769	3.06462	2.32676
Ifi44	ENSMUSG00000028037	4.46342	4.76132	5.53779	2.77736	2.30458	3.33595	6.22494	5.8102	5.99796	2.59253	2.80805	2.99142	3.10446	2.79612	2.87451	2	2	2	2	2	2	6.36767	5.98093	6.17864	2.80119	3.148	3.16122	2.63996	2	2.8177
Glyat	ENSMUSG00000063683	3.87027	4.05409	4.26024	4.26543	4.01998	4.34059	2	2.34013	2	2	2.32225	3.16039	3.10446	3.44272	3.07805	2	2	2.313	2.57608	2	2	2.78874	2.81967	2.31147	2.58017	2	2.3188	3.08173	3.39913	2
Ifi47	ENSMUSG00000078920	5.83594	5.97389	6.53847	5.66242	5.79995	5.97599	5.54496	5.36534	5.49155	2.59253	3.00081	3.57351	3.10446	3.15535	3.9176	2	2.55771	2	2.31661	2.58521	2.79289	5.6321	5.85947	6.03758	2.80119	2.79047	2.57974	2	2.34812	2.8177
Gm48667	ENSMUSG00000113964	2	2	2	2	2	2	2	2.84608	3.36545	3.60006	4.00121	2.80001	3.72262	3.78858	3.55805	2.55364	2.30564	2	2.31661	3.00038	2.98311	2.57051	3.18586	2.97371	2.80119	3.55862	3.44945	3.08173	3.24155	2.8177
Tnip3	ENSMUSG00000044162	2	2.60925	2	2	2	2	3.84915	2.34013	2	2	2	2.99142	2.2987	2	2	2.95276	3.84624	2.97758	3.3059	2.58521	3.15115	2	2.32769	2.56749	4.44764	2.57185	3.68958	3.69294	3.39913	3.18332
Tm6sf2	ENSMUSG00000036151	3.37496	2	3.00781	2	2	2.59277	2	2.61517	2	2.32647	2.32225	2	2	2.3167	2.35366	3.11733	4.32522	3.29498	2.57608	2.80768	2.79289	2.78874	2	2.97371	2	2.57185	4.15772	2.35518	3.39913	2.8177
Stc1	ENSMUSG00000014813	4.65811	4.51834	4.76817	5.93356	5.50368	5.37858	2.60462	2.84608	2	3.01134	3.46046	3.44851	3.72262	3.56745	2.63746	2	2	2.57005	2.98666	2.58521	2.79289	3.5559	3.18586	2.97371	2	2	2	2.87769	2	3.01206
Brdt	ENSMUSG00000029279	5.07671	5.70992	4.9204	3.75702	4.38711	4.66344	2.83258	3.87134	3.50555	3.47385	3.17082	3.44851	3.9109	3.98028	4.28957	2.95276	2	2.57005	2.57608	3.17035	3.5624	3.43171	2.81967	4.27964	2.58017	4.0572	3.68958	3.08173	2.86292	3.01206
Cadm1	ENSMUSG00000032076	9.98332	9.90584	9.80667	10.5485	10.6528	10.6176	2	2	2	2	2.32225	2	3.10446	2.57623	2.87451	2	2	2	2	2	2	2.31327	2.32769	2.97371	2.58017	2	2	2	2	2
B3gnt5	ENSMUSG00000022686	8.74113	8.80233	8.89503	8.40557	8.39996	8.59669	2	2.34013	2.83857	2	2.32225	2	2.2987	2.57623	2	3.26505	4.18253	3.77522	2.57608	2.32208	3.30164	2	3.60407	2.31147	3.16193	3.77911	2.3188	2.63996	3.06462	2
Ces1g	ENSMUSG00000057074	6.47562	6.60782	6.61485	5.18459	4.87708	5.90436	4.36866	4.15585	4.64506	2	2.80805	3.44851	2.2987	4.06736	5.0396	5.33939	6.31305	6.12728	6.31437	5.93144	6.58213	2	3.47767	3.66391	4.63175	4.91968	5.41202	4.77863	5.28287	5.41407
Mme	ENSMUSG00000027820	7.93135	7.64764	7.87329	9.21026	9.03588	9.09993	3.62401	4.31848	3.75054	2.59253	4.00121	3.98711	5.61727	5.26178	4.83015	3.39903	2.95893	2.78816	2.98666	3.17035	3.30164	4.869	5.06953	4.70981	3.31329	2.98029	3.98823	2.35518	4.0007	3.33639
Krt6a	ENSMUSG00000058354	2	2	2.32506	2	2.30458	2	4.4396	4.65934	4.45073	2	2	2.3185	2.75711	2.57623	2.63746	4.3813	4.3916	5.08933	4.56265	4.64449	4.22117	3.96727	3.18586	4.34951	5.34454	5.13469	5.37811	4.37494	4.91642	4.10587
Zfp979	ENSMUSG00000066000	2.61467	2	2.59017	2.77736	2	3.01169	2.60462	3.87134	3.85902	2.32647	3.00081	3.68855	2.2987	2	2.87451	3.52162	3.52993	4.28589	3.97994	5.08813	4.36487	3.67025	3.18586	2.56749	3.79707	4.21668	3.68958	4.29514	3.8988	4.60501
Tgtp2	ENSMUSG00000078921	5.7244	4.96921	5.56885	3.27976	3.93384	3.47429	4.95745	5.03184	5.19307	4.60381	2.80805	4.07432	3.38419	2.98689	3.41509	2.55364	2	2	2.98666	2	2.98311	5.95897	5.4522	5.56605	2.99281	2	2.99216	2	2	2.8177
Arl11	ENSMUSG00000043157	2	2.33655	2	2.77736	2.76992	3.82403	3.74097	2	2.6093	3.18252	3.46046	3.57351	2.94121	2.3167	3.41509	2	2	2	2.98666	2.32208	2	3.14575	2	2	2	2	2.3188	2	3.06462	2
Far2os1	ENSMUSG00000089948	3.37496	4.14259	3.3313	2	2.55593	3.01169	3.49673	2.34013	3.03636	3.18252	2.5855	2.57925	2	2	2.87451	3.39903	3.2725	3.43084	3.3059	3.17035	3.677	2.31327	3.18586	3.76965	3.16193	2.98029	3.44945	3.41946	3.67049	3.92455
Fap	ENSMUSG00000000392	5.32632	5.06291	5.62902	5.63505	5.96104	5.90436	2.33375	2.84608	4.1427	5.57527	4.52489	3.57351	4.07741	4.06736	4.20518	3.73938	2.30564	2	2.31661	2.32208	2.57373	4.42369	4.34482	4.47987	3.69047	3.148	3.31252	2.35518	2.62836	3.47476
Rsph9	ENSMUSG00000023966	5.07671	4.96921	4.26024	4.84558	4.32078	4.82734	2.33375	2.84608	2.6093	3.71612	3.90807	4.07432	2.75711	2.79612	3.9176	2	2	2.313	2.79592	2	2.79289	3.14575	2.32769	2.31147	3.31329	2.57185	2.80064	2.87769	2	2.32676
Bhlhe22	ENSMUSG00000025128	2	2	2	2	2.55593	2	4.57179	4.83087	3.63324	5.26816	5.55606	5.59892	5.21432	5.49952	5.08754	3.11733	3.12421	2.97758	4.067	4.17051	3.4379	6.02493	6.09296	5.97263	4.23655	4.0572	3.31252	4.21066	4.91642	4.18864
Cd300lb	ENSMUSG00000063193	4.31731	4.96921	3.91833	4.58447	3.84224	4.54283	2.33375	3.37586	3.21027	3.33552	2.5855	3.79509	2.2987	2	2	2.95276	2.95893	3.55499	2.98666	3.58547	3.15115	2.31327	2	2	3.57536	2.98029	3.31252	2.87769	2.34812	2.59301
Septin1	ENSMUSG00000000486	4.59609	3.85891	4.09939	3.75702	4.01998	4.1053	3.35712	3.97254	3.63324	2.59253	3.17082	2.80001	2.94121	3.30618	3.41509	2	2.55771	2	3.15509	3.45991	3.30164	2.97826	2.32769	2.97371	3.16193	3.29824	2.99216	3.26046	4.09587	3.47476
Oasl2	ENSMUSG00000029561	6.55926	6.68353	6.71542	3.53804	4.45052	3.01169	6.97516	7.14149	6.83743	4.34003	5.42773	4.50936	5.21432	4.56304	4.11554	3.11733	2.55771	2.57005	2.57608	3.45991	3.4379	7.61528	7.0721	6.90288	4.3104	4.13914	4.57188	4.45056	5.01712	5.15058
Dok6	ENSMUSG00000073514	2.33982	3.03628	2.81405	3.13093	3.93384	3.60053	3.02939	3.51657	3.21027	3.71612	4.00121	4.57064	4.07741	4.37102	4.01996	4.01457	2	2.313	2.31661	3.90745	3.97459	4.13597	4.48284	4.54088	3.45027	3.148	2.3188	3.26046	2.34812	3.18332
Dnah1	ENSMUSG00000019027	3.37496	2.60925	3.8185	3.27976	3.12121	3.33595	2.60462	3.21993	3.03636	2.59253	3.32289	2.3185	2.2987	2.79612	3.55805	2	2	2	2.57608	2	2	2	2	2.31147	3.16193	2.79047	2.57974	2	3.24155	2.32676
Adamts12	ENSMUSG00000047497	5.36402	5.87403	5.53779	6.06246	6.46958	5.4474	2	2	2.33658	3.71612	3.17082	3.31163	3.50604	3.44272	2.63746	2	2	2.57005	2.57608	2.58521	2	3.14575	2.81967	2	2.31905	2	3.16122	2	2	2.32676
Eif1ad7	ENSMUSG00000079029	2	2	2	2	2.55593	2	2	3.04508	3.03636	2	2.32225	2	2.2987	2	2	2.95276	2.95893	3.43084	2.79592	2.80768	3.4379	2.31327	2	2.56749	2.80119	4.0572	2.3188	2.63996	3.24155	3.47476
Epcam	ENSMUSG00000045394	4.53128	4.64493	3.91833	2.77736	2	2.81738	2	2.61517	3.63324	3.18252	3.90807	4.50936	3.50604	3.30618	4.20518	2.76695	2.30564	2	2	2.32208	2.57373	2.31327	3.18586	2.97371	2.99281	2.31408	2	2	2.86292	3.01206
Dcstamp	ENSMUSG00000022303	2	2	2	2	2	2	2	2.84608	2.83857	2.32647	2	2	2.2987	2	2	3.11733	2.55771	3.77522	3.68193	3.45991	2.3152	2	2	2	2.31905	2.79047	2.3188	3.08173	2.86292	2.32676
Gm16618	ENSMUSG00000086837	2.61467	2.33655	3.1786	2.30801	3.26925	3.33595	2.33375	3.04508	3.03636	2.32647	2.32225	2.57925	2	2.3167	2	2.76695	3.74831	2.78816	2.79592	3.32238	3.4379	2.31327	2.59455	2.56749	2.99281	2.98029	3.16122	2	2.62836	3.01206
Gm7525	ENSMUSG00000112698	3.64377	3.63314	3.00781	3.41467	2.95623	4.0175	2	4.46462	4.51846	3.47385	3.46046	3.89429	3.9109	3.78858	4.11554	3.11733	2	2.57005	2.31661	3.32238	4.61537	3.2958	3.60407	3.54981	3.79707	2.79047	4.68716	4.21066	3.54118	4.01805
Fam13a	ENSMUSG00000037709	3.51562	3.21018	3.1786	3.27976	3.4035	3.7166	2	2	3.21027	2.59253	2.80805	3.16039	3.10446	3.44272	3.41509	2.95276	2	2	3.15509	2	2.79289	3.14575	2	2.78485	2.31905	2	2	2.35518	2.34812	2.8177
Wnt4	ENSMUSG00000036856	3.51562	3.03628	3.00781	2.30801	2	2	2	2.84608	2	3.18252	3.00081	3.31163	3.72262	3.15535	3.55805	2.55364	2.30564	2	2.31661	3.00038	2.3152	4.54855	3.18586	3.54981	2.58017	3.67307	3.68958	3.26046	2.62836	2.59301
Rbm11	ENSMUSG00000032940	3.37496	2	3.1786	2.56169	2	2.59277	3.02939	2	2.6093	3.01134	2.5855	2.99142	3.99656	3.44272	3.80742	2	2.77222	2.57005	3.15509	3.00038	2.79289	3.43171	4.19219	2.97371	2.99281	2.31408	2.99216	2.87769	2.34812	3.71711
2610203C22Rik	ENSMUSG00000079671	2.61467	3.36536	2.81405	3.13093	3.52631	3.01169	2	2	2	2	2.80805	2	2.2987	3.15535	2.87451	2	2	2	2.31661	2	2.3152	2	2	2.31147	2	2	2	3.81241	2.86292	3.01206
Lbx1	ENSMUSG00000025216	3.64377	3.03628	4.09939	2	2	3.18291	2	2.34013	3.36545	2	2	2	2.2987	2.57623	2	3.73938	3.2725	3.55499	2.98666	3.17035	3.15115	2	2	2	4.15872	3.29824	3.79615	3.92274	3.39913	3.47476
Gm31415	ENSMUSG00000102263	2.84544	2	2.81405	2	2.30458	2.59277	2.83258	2	2	2	2	2	2	2	2	2.30322	4.18253	2.313	2.98666	2	2.3152	2	2	2	2	2.98029	2.57974	2.35518	2.34812	2.8177
P2ry1	ENSMUSG00000027765	5.12142	5.19294	5.29939	5.48979	5.61857	5.54484	2.60462	2	2.6093	2.59253	2.32225	2	3.25109	3.15535	3.41509	2.30322	2.30564	2	2.31661	3.17035	2	2.97826	2.59455	2.31147	2.31905	3.148	2.57974	2	2	2.8177
Pcdh20	ENSMUSG00000050505	3.97145	4.22598	5.22336	5.10701	5.16865	5.23024	2	3.21993	2.83857	3.71612	4.00121	3.16039	3.61839	2.98689	3.68811	2.30322	2	2.57005	3.3059	2	2.57373	3.14575	3.33913	3.66391	2	2	2	2.35518	2.34812	2
Pitx2	ENSMUSG00000028023	7.30423	7.3828	7.43307	6.45575	6.21951	6.37971	2.33375	3.04508	2.6093	3.33552	3.58604	2.3185	2.94121	2.98689	2.87451	2.30322	2	2	3.3059	2.58521	2.3152	2.57051	2.59455	2.56749	2.31905	2.31408	2.99216	2.35518	2.34812	2
Ralyl	ENSMUSG00000039717	2	2	2	2	2	2	2.83258	2.34013	3.85902	3.01134	2	2.57925	2	2.57623	2	3.26505	2.95893	3.14499	2.98666	3.00038	3.4379	2.78874	3.60407	2.78485	2.58017	3.77911	2.99216	2.87769	2.86292	3.60102
S100a2	ENSMUSG00000094018	2	2	2	2.77736	2	2.81738	3.20254	2.61517	2.83857	2.32647	2.5855	2.3185	2	2	2.63746	2.30322	3.64325	3.77522	2.31661	3.17035	3.97459	2.31327	2.32769	3.54981	2.99281	3.67307	2	3.26046	2.62836	2.32676
Slc35f1	ENSMUSG00000038602	6.2922	6.72711	6.45781	7.13067	7.38078	7.17238	2	2.34013	2	2	2.80805	2.80001	3.10446	3.78858	3.68811	2	2.77222	2.313	2.57608	2	2.98311	3.43171	2.81967	2.78485	2.58017	2.79047	2.99216	3.08173	3.67049	2.8177
Rnf150	ENSMUSG00000047747	6.14836	5.06291	6.24357	5.0666	5.24217	5.19064	2	2.61517	2	2.59253	3.32289	3.31163	3.61839	2.57623	3.68811	2.95276	2	2	2	3.17035	2	2	2.59455	2.78485	2.58017	2.57185	2	2	2.62836	2.32676
Gm33732	ENSMUSG00000118120	2	2.33655	2	2.30801	2	2	3.35712	2.34013	3.21027	2.59253	3.58604	2.99142	2.2987	2	2	3.11733	2.30564	3.87389	2	2	2.79289	3.2958	2.32769	3.14069	2.58017	3.87788	2.80064	3.56267	3.67049	3.01206
Pde1a	ENSMUSG00000059173	4.23831	5.01682	4.18206	6.83834	6.92517	6.82982	2	2	2	2.32647	2	2.3185	3.10446	3.15535	2.87451	2.55364	2	2	2.79592	2.32208	2.79289	3.43171	2	2.78485	2.58017	3.43429	2.3188	2	2.62836	2
Mmp15	ENSMUSG00000031790	8.28586	8.19479	8.3991	7.63086	7.87257	7.53848	2	2	2	3.18252	2.80805	3.57351	3.10446	2.3167	2.63746	2	2	2	3.44243	2	2.57373	2.78874	2	2	2.58017	2.57185	2.80064	2.87769	2.34812	3.18332
Dmd	ENSMUSG00000045103	5.03056	4.37955	4.96777	5.36204	5.47347	5.14993	2.83258	3.37586	3.21027	3.33552	3.58604	4.57064	4.54368	4.14947	4.58503	2.30322	3.2725	2.78816	3.3059	2.58521	2	5.17045	4.83187	4.70981	3.45027	2	2.3188	3.08173	2.62836	2.59301
Itm2a	ENSMUSG00000031239	9.54013	9.68234	9.59858	9.72214	9.50029	9.8257	5.60791	5.88999	5.89978	6.19127	6.4278	6.55338	6.79099	7.12415	7.50612	4.56358	4.3916	5.31683	5.29782	4.32253	4.97031	6.82808	7.10454	6.86759	5.07474	4.29026	4.51059	5.04575	5.5072	5.44807
Tmprss11b	ENSMUSG00000035861	2	3.85891	2.81405	2.30801	2	2	6.69976	6.31302	6.76956	2	2	2.3185	2.2987	2	2.63746	3.39903	3.2725	3.55499	3.3059	4.08804	3.15115	6.06729	6.25587	6.6769	7.04129	7.17084	6.92732	6.8949	6.72138	6.69551
Msh4	ENSMUSG00000005493	2.33982	2	2.81405	2.96495	2	2	2.83258	2.61517	2	2.81708	2.5855	3.16039	3.38419	2.79612	3.25639	2	2.77222	2	2.79592	2.58521	3.88205	2.57051	2.32769	3.29033	2.58017	2	2.3188	2.35518	2.86292	2.32676
Adgrg1	ENSMUSG00000031785	5.60351	4.76132	5.18378	4.64061	5.69911	5.60632	2.60462	2.34013	2.33658	3.60006	3.32289	3.89429	2	2.3167	2	3.39903	2.55771	2.97758	2.57608	2	2.3152	3.5559	3.60407	2.97371	3.57536	2.31408	2.99216	2.87769	3.39913	3.60102
Gm16556	ENSMUSG00000090192	2	2	2	2	2	2	2.60462	2	2	3.47385	2.32225	2	2	2	2	2.30322	3.93794	2.313	2	2	2	2	2	2	2	2	2.3188	2.35518	2	2
Siglecg	ENSMUSG00000030468	4.53128	4.37955	4.33441	5.18459	4.96657	5.37858	3.02939	3.64476	4.0542	3.18252	4.00121	3.98711	3.10446	4.22717	3.07805	5.52671	5.13535	5.84056	5.36808	5.1706	5.29138	3.2958	3.01435	3.42589	4.68824	4.29026	4.57188	4.59086	4.75082	5.15058
4930579C12Rik	ENSMUSG00000074146	4.23831	4.14259	4.0117	3.53804	3.63948	3.7166	5.22176	4.98416	5.23394	2	3.17082	2.3185	2	2.79612	3.41509	3.83706	4.57417	3.55499	3.44243	2.80768	3.4379	3.67025	3.47767	4.12882	4.84555	4.87255	4.44659	4.99613	4.42397	4.10587
Dcdc2c	ENSMUSG00000020633	2.84544	3.63314	2.32506	2.56169	2	3.18291	3.62401	2.84608	2.33658	2	2.80805	2.99142	2	3.44272	2.35366	3.83706	3.74831	3.6693	4.067	4.24852	2.3152	2.31327	2.32769	2	3.31329	3.77911	3.31252	2	3.54118	3.60102
1700012B09Rik	ENSMUSG00000031927	3.2191	4.76132	3.91833	4.0335	3.84224	4.26634	7.44052	6.68516	7.14656	6.85469	6.97884	6.55338	5.38287	5.90613	6.29368	8.1952	8.30999	8.2408	8.39557	8.20532	8.40521	6.10844	5.5179	6.30712	8.47358	8.3488	8.4723	8.59196	8.72513	8.44581
Wdr72	ENSMUSG00000044976	2	3.21018	3.00781	2.96495	2.55593	2.81738	2.83258	2.34013	3.03636	2	2	2	2.2987	2	2	2.76695	3.2725	2.78816	2.57608	3.00038	2.57373	2.57051	2	2	4.98739	3.43429	3.44945	3.56267	4.34867	3.71711
Spint1	ENSMUSG00000027315	4.15472	3.03628	4.0117	2.56169	2.95623	3.01169	3.84915	2.34013	4.70442	4.18752	4.39362	4.62942	3.61839	2	3.25639	4.24558	4.68419	4.05303	4.37065	3.45991	4.43169	4.05408	3.47767	3.54981	4.68824	3.97033	4.51059	3.41946	4.0007	3.82455
Acta2	ENSMUSG00000035783	11.2267	11.0438	11.2498	11.1544	11.1455	11.0772	4.21538	4.46462	4.76144	7.70163	7.81536	7.71104	6.88384	6.96317	6.73102	4.67344	4.68419	4.42256	4.73208	5.2486	5.32692	6.94628	6.93451	7.28812	4.98739	4.77339	4.94052	5.73143	5.06495	5.92932
Cxcl10	ENSMUSG00000034855	10.0397	9.68418	9.96096	4.84558	3.12121	4.34059	10.7189	10.4295	10.6205	4.87748	4.80874	4.68589	5.84218	5.88231	5.56486	3.39903	3.64325	4.05303	3.3059	3.8079	4.49555	10.8397	10.3368	10.5442	7.58579	7.47688	7.56205	8.15672	7.97612	8.19862
Ramp3	ENSMUSG00000041046	6.54291	5.82137	6.58478	5.81659	5.69911	6.10939	3.49673	4.15585	3.50555	4.54225	5.24937	4.74024	3.61839	3.98028	3.41509	5.46693	5.98785	5.84056	5.53008	5.93144	6.13786	4.13597	3.92789	4.04706	5.8692	6.11231	5.9395	6.25884	6.46032	6.25157
S100a7a	ENSMUSG00000063767	3.97145	3.21018	3.1786	2.77736	3.52631	3.33595	3.02939	2.84608	2.83857	3.33552	3.00081	3.44851	2	2.3167	3.55805	3.83706	3.2725	3.96624	3.88728	3.32238	3.78317	3.43171	2.59455	3.29033	3.45027	4.82382	4.23554	4.37494	5.06495	4.10587
Prl3d1	ENSMUSG00000057170	2	2	2	2	2.30458	2	2.60462	2	2	3.71612	2	2.3185	2.2987	2.79612	2.87451	2	2	2	2	2	2	2.57051	2	2	2.80119	2	2.3188	2.63996	2	2
Prl3d2	ENSMUSG00000062737	2	2	2	2	3.26925	2	2.60462	3.97254	3.63324	2	3.00081	2.99142	2.2987	2	2.87451	2.95276	3.93794	3.55499	2.57608	2.32208	2.98311	2.31327	4.19219	2.78485	2.99281	2.31408	2.3188	2	2.34812	3.01206
Gpc4	ENSMUSG00000031119	9.9818	9.98277	9.99994	10.3344	10.3677	10.2044	2	2.61517	2	2.59253	2.80805	2.57925	2.54604	2.98689	2.35366	2	2	2	2	2	2	2	2	2	2	2	2	2	2	2
Fam43b	ENSMUSG00000078235	2.33982	2	3.00781	2	2	2	2.60462	3.51657	3.03636	2.59253	4.00121	2.99142	2.94121	2.57623	3.07805	2.30322	2	2	2.31661	2.58521	2.57373	3.67025	2.59455	2.56749	2.31905	2.31408	2	3.26046	2.34812	2.59301
Npas3	ENSMUSG00000021010	4.77468	4.91998	5.4404	4.26543	4.92252	4.82734	2	3.37586	3.21027	2.32647	2.5855	2	3.38419	4.06736	3.25639	2.76695	2.55771	2	2.31661	2.80768	2	2.31327	3.18586	2.78485	3.57536	2	2.57974	2	2.34812	3.01206
Zfp133-ps	ENSMUSG00000083674	4.39222	4.05409	3.8185	2.77736	2.95623	3.18291	2.60462	3.04508	2	2.32647	2.32225	3.57351	2	2	2	2.55364	2.77222	2.57005	3.3059	3.58547	3.5624	2	3.01435	2.31147	2.99281	2.57185	2.57974	3.56267	2.86292	3.01206
9430037O13Rik	ENSMUSG00000102246	2.33982	2.33655	3.3313	2.96495	3.12121	3.01169	2.33375	3.97254	3.03636	3.33552	2.80805	3.44851	3.25109	2	2.35366	3.6346	3.93794	3.43084	2.98666	3.32238	3.4379	2.57051	2.59455	2.78485	2.58017	3.43429	3.16122	4.02523	2.62836	2.8177
Xlr	ENSMUSG00000054626	6.2922	6.21748	6.08074	7.00799	6.809	7.18251	5.75423	5.88999	6.15516	4.41063	4.2492	3.98711	3.9109	3.88761	4.58503	6.15706	6.24286	6.3146	6.45014	6.08817	6.27154	4.91612	3.72028	4.34951	6.19581	6.66229	6.36009	6.10352	6.09604	6.13116
Chrm4	ENSMUSG00000040495	2	2	2	2.56169	3.63948	2.32662	2	2.84608	4.22609	3.92349	5.13071	4.07432	3.61839	3.15535	2.63746	2.95276	2	2	2.57608	2.58521	2.79289	3.14575	3.01435	3.76965	2	2	2	2	2.62836	3.18332
Tmem176b	ENSMUSG00000029810	8.1629	8.2051	8.14464	7.71171	8.18375	7.68817	9.08289	9.17031	8.87855	9.06954	9.07841	9.0191	8.05159	7.95706	7.78581	10.3728	10.3702	10.2029	10.1754	10.1067	10.0576	7.49631	7.28521	7.20574	9.62046	9.50355	9.56933	9.35034	9.29053	9.18373
Ogn	ENSMUSG00000021390	5.86252	5.99782	6.31858	6.1424	6.42292	6.37971	3.84915	3.51657	4.0542	4.82674	2.5855	2.80001	3.99656	2.79612	3.41509	2	2.77222	2.313	2.31661	2.80768	3.5624	2.57051	3.01435	3.14069	3.57536	2.57185	2.57974	2	2.34812	2.8177
Ptpn5	ENSMUSG00000030854	2	4.37955	2	2	2.30458	2.81738	2.60462	2	2.33658	2.32647	2.80805	2	2	2.79612	2	3.26505	2.77222	3.29498	2.57608	2.32208	2.3152	2	2.59455	2	2	3.148	3.31252	2.35518	3.8988	3.01206
9930014A18Rik	ENSMUSG00000097493	4.46342	4.7043	5.22336	5.57869	6.066	5.9991	3.74097	3.37586	2	3.18252	2	2.99142	3.25109	4.14947	4.44485	3.11733	2.30564	2.313	2	2.32208	3.30164	3.67025	2	2.97371	2	2	2.57974	2	2	2.59301
Tmem176a	ENSMUSG00000023367	7.63242	7.23965	7.35505	7.27954	6.93629	6.77732	8.05729	8.0532	7.57012	7.98223	8.01281	8.07051	7.14996	6.88143	6.83297	9.39632	9.30948	9.15479	9.22129	8.8986	9.04042	6.38452	6.00405	5.92765	8.38663	8.25083	8.24659	8.07545	8.15804	8.17343
Tas1r3	ENSMUSG00000029072	3.04433	4.3048	3.59537	4.33513	3.74442	3.82403	3.62401	2.84608	3.50555	3.33552	2.5855	2.57925	3.10446	2.79612	2	3.6346	4.10552	3.96624	3.44243	3.8079	3.15115	3.14575	3.60407	3.14069	2.80119	3.43429	3.16122	4.02523	3.24155	4.60501
Prr22	ENSMUSG00000090273	3.04433	2.33655	3.00781	2	2	2.32662	2.60462	3.21993	2.6093	2	2	2	2.2987	2.3167	2.35366	3.26505	3.64325	3.55499	2.98666	2.58521	2.79289	2.57051	2.59455	2	3.79707	2	2	2	3.8988	2.8177
Zfp521	ENSMUSG00000024420	7.09594	7.4709	6.99237	6.94251	6.89129	6.69481	3.49673	3.51657	2.6093	4.87748	4.17118	4.3784	4.48561	4.62175	3.80742	2.95276	2.55771	2.78816	2.31661	3.70096	2.3152	4.05408	4.19219	3.86817	2.80119	2.98029	2.57974	2.87769	3.54118	3.01206
Dpys	ENSMUSG00000022304	3.04433	2	2	2	2	2	3.62401	3.97254	4.70442	2.81708	3.32289	3.31163	2.54604	3.15535	3.55805	4.72539	4.18253	5.38534	4.2268	4.17051	5.25495	2.31327	2	2.31147	5.30895	5.13469	3.68958	4.52242	4.42397	5.1913
Gm31645	ENSMUSG00000117358	2.33982	2.33655	3.00781	2	2.30458	2.59277	2	2	2.33658	2.59253	2.5855	3.31163	2.54604	2.79612	3.68811	2	2	2.57005	2	3.00038	2.3152	2.97826	2.81967	2.31147	2	2.31408	2.57974	2	2.62836	2
Prkch	ENSMUSG00000021108	5.32632	4.58302	4.71363	2.96495	3.26925	3.47429	2.83258	3.64476	2	2	2.32225	2.3185	2.54604	2.98689	3.41509	2	2.55771	2	2.31661	2	2.3152	2.97826	2.59455	2.78485	2	2.57185	2.3188	2	2	2
Kcnip1	ENSMUSG00000053519	2.84544	2.33655	3.46937	2.96495	3.4035	3.18291	3.35712	2.84608	2.83857	3.18252	2.32225	3.16039	2	3.56745	2.87451	2	2	2	2	2.80768	2.3152	2.78874	2.81967	2.56749	2	2.57185	3.16122	2.87769	2.62836	2
Ptn	ENSMUSG00000029838	7.95625	7.9774	7.8795	8.5808	8.26977	8.58146	5.18093	4.83087	5.15102	3.01134	4.2492	3.79509	3.72262	3.98028	3.80742	6.17585	5.89937	5.45074	6.60364	6.76891	6.25319	4.35696	3.92789	4.41616	6.30823	6.62011	5.98527	6.34063	6.83609	6.23219
Iigp1	ENSMUSG00000054072	5.4366	4.22598	5.10122	2.56169	2.76992	2.81738	5.22176	4.83087	5.1077	2.81708	2.5855	2.57925	2.54604	2.3167	2.87451	2	2	2	2.31661	2	2	5.66005	5.38335	5.59511	2.31905	2	2.3188	2.87769	2	2.59301
Papolb	ENSMUSG00000074817	3.2191	2	3.71124	3.13093	2.95623	2.32662	2.83258	2.34013	2	2.81708	3.32289	2	2	2.3167	2	2	3.93794	3.55499	3.15509	3.58547	3.30164	2.57051	3.01435	2.31147	2.58017	2.31408	2	3.41946	2	2.8177
Nap1l3	ENSMUSG00000055733	2	2	2	2.30801	2	2.32662	3.94979	2.61517	3.63324	3.01134	3.00081	3.31163	4.36195	4.67818	4.28957	3.39903	3.12421	2.313	3.3059	2.80768	3.5624	2.78874	3.82782	3.29033	2.80119	2.31408	3.31252	3.26046	3.24155	2.32676
Oasl1	ENSMUSG00000041827	9.06966	8.83258	8.99274	4.26543	4.10126	4.47851	9.15052	8.86609	8.9167	4.87748	5.00141	5.23254	5.53377	5.14653	5.38474	4.24558	2.77222	3.6693	4.14911	4.17051	3.88205	9.50139	9.19829	9.33312	6.32614	6.19126	6.2705	7.44061	7.30303	7.27132
Ebf1	ENSMUSG00000057098	4.06599	4.58302	4.09939	5.29366	5.05082	4.18807	2	3.04508	3.36545	2.81708	2	2	2.2987	2	2.63746	3.52162	3.74831	2.57005	2.57608	3.17035	2.3152	2	3.01435	2	2.80119	3.43429	2.99216	2.87769	3.39913	2.32676
Gm4813	ENSMUSG00000114822	2.61467	2	2	2	2.76992	2	2	3.04508	2.83857	2.59253	2.32225	2.99142	2.75711	2.57623	2	3.52162	3.40695	3.6693	2.79592	3.00038	2.98311	2.57051	3.18586	2	3.31329	2.57185	3.89538	2.63996	3.06462	3.60102
Gm38560	ENSMUSG00000112375	3.97145	3.50545	3.1786	3.13093	2	2.32662	2.33375	2.61517	3.36545	2.59253	3.00081	3.57351	3.25109	2.79612	3.55805	2	2.55771	2.313	2.98666	2	2.98311	2	2.32769	2.78485	2	3.43429	2	2.35518	2	2.59301
Rtp4	ENSMUSG00000033355	7.7581	7.35528	7.6877	4.93809	4.56955	4.60439	8.3839	8.1536	8.2001	5.10741	5.61619	4.98496	5.28412	4.97697	4.88543	2.76695	3.84624	3.43084	4.50145	4.46005	4.22117	8.13671	7.87982	8.33129	5.5414	4.0572	5.15597	5.79083	4.75082	5.77714
Traf1	ENSMUSG00000026875	4.39222	4.76132	4.26024	4.33513	4.45052	3.7166	6.78395	6.62425	6.39024	5.99845	6.24945	5.62803	4.75508	5.10597	4.3693	6.96218	7.03806	6.48036	6.29647	6.85871	6.82519	5.45199	6.00405	5.47519	6.86871	6.72996	6.79221	6.30031	6.64475	6.77803
Gm12932	ENSMUSG00000086342	2.61467	2	3.1786	2.77736	2	2.81738	3.35712	2.84608	3.75054	3.01134	3.32289	3.68855	4.07741	3.98028	3.55805	2	3.64325	2.78816	4.30052	3.45991	4.22117	2.97826	3.01435	3.54981	2.58017	2.79047	2.99216	2.63996	3.06462	3.47476
Foxq1	ENSMUSG00000038415	2.61467	2	2	2	2	2	4.29406	4.77593	2.83857	2.32647	3.58604	2.3185	2.75711	2	2.35366	2.95276	3.40695	3.6693	2.57608	3.00038	2.3152	2.78874	2	2.56749	3.79707	4.0572	3.68958	3.41946	2	3.01206
Lox	ENSMUSG00000024529	10.4912	10.4057	10.4376	10.6707	10.7847	10.4315	5.05104	4.93485	4.37967	7.11997	7.23997	7.17309	6.17174	5.29824	5.97481	4.09575	3.84624	3.77522	4.2268	3.58547	3.5624	6.08801	6.00405	6.05859	4.15872	3.67307	3.57451	3.92274	3.06462	4.10587
Slc40a1	ENSMUSG00000025993	5.2069	4.14259	4.40494	3.13093	3.12121	2	5.83539	5.60485	5.9497	3.92349	4.39362	3.44851	4.85019	5.14653	5.38474	3.26505	3.2725	3.55499	4.30052	3.00038	3.88205	5.54486	5.69877	5.47519	4.68824	4.42703	4.7939	4.12092	4.91642	3.71711
Uroc1	ENSMUSG00000034456	2	2	2.81405	2.30801	2.55593	2.59277	2.33375	3.76249	2.83857	3.18252	2	2.80001	2.75711	2	2.35366	3.73938	3.84624	2.57005	2.79592	2.58521	3.30164	2	2.81967	3.29033	2.58017	2.57185	2.99216	2	2.34812	3.60102
Qng1	ENSMUSG00000021550	8.49997	8.49712	8.25855	9.56601	9.46809	9.62122	2	2	2	4.18752	3.46046	3.79509	3.25109	4.14947	2.35366	2.30322	2.55771	2	2.31661	2.80768	2	2.78874	3.18586	3.14069	2.80119	2.79047	2	3.56267	2	2.8177
Pdzrn4	ENSMUSG00000036218	2.84544	3.36536	2.32506	3.27976	4.01998	4.34059	2.60462	2.34013	2.33658	3.33552	2.80805	2.57925	2.2987	2	2	2.76695	2.30564	3.55499	2	3.32238	2.57373	2.97826	2.59455	2.31147	2.99281	3.148	2	2	2.62836	3.60102
Pgpep1l	ENSMUSG00000030553	6.40502	5.84794	6.22419	6.45575	6.25547	6.27	2	2	2.6093	2.59253	3.17082	4.07432	2.75711	3.15535	2.35366	2	2.30564	2	2.31661	2.58521	2	2.31327	3.01435	2.56749	2	2	2.57974	2.35518	2.86292	2.32676
Gm16244	ENSMUSG00000090235	2	2	2	2.77736	2.76992	2.32662	2	3.04508	2.83857	2.59253	2	2.57925	3.10446	2.79612	2.87451	2	2.77222	2	2.98666	3.90745	2	2.31327	2.59455	2.31147	2.80119	2.31408	2	3.08173	3.39913	2.8177
Carns1	ENSMUSG00000075289	4.59609	4.81616	4.26024	4.11503	4.87708	5.06488	3.49673	2.61517	3.63324	4.01697	4.2492	2.80001	3.61839	3.68225	3.07805	2	2.30564	3.43084	3.15509	2.58521	3.97459	4.13597	3.47767	3.86817	4.23655	3.97033	2.3188	3.81241	3.39913	3.71711
Vsir	ENSMUSG00000020101	4.93358	4.58302	4.65695	5.88791	6.1448	6.04423	3.35712	2.61517	2.33658	4.18752	4.2492	3.57351	3.81983	4.22717	3.25639	2.76695	2.55771	2.313	3.3059	3.8079	3.97459	3.5559	3.60407	3.66391	2.58017	3.43429	3.31252	2.35518	2.86292	2.8177
S100z	ENSMUSG00000021679	2.61467	2	3.00781	2.30801	2.76992	2	3.35712	2.84608	2	2.81708	2.32225	2	2	2.3167	2	3.39903	2.77222	2.313	2.79592	2.32208	2.57373	2.57051	4.02148	3.14069	2	2.98029	2.57974	2.35518	2.86292	2.59301
Mx2	ENSMUSG00000023341	4.82962	3.9598	4.82072	2	2	2.59277	4.50721	4.98416	4.70442	2	2	2	2.54604	2.57623	2.35366	2	2	2	2	2	2	5.04888	4.02148	4.86102	2.58017	2.79047	2	2	2.62836	2.32676
A830035O19Rik	ENSMUSG00000111329	2	2	3.00781	2.30801	2.30458	2.32662	2.33375	2	2	2.32647	3.17082	2	2.94121	2.57623	2.63746	2	2.30564	2	2.98666	2	2.3152	2.57051	2.59455	2	2	2.31408	2	2	2.62836	2
Isg15	ENSMUSG00000035692	10.7551	10.6853	10.8429	7.26175	6.96914	7.56969	10.9627	10.9	10.8693	7.04427	7.13085	7.10223	7.10246	7.52111	7.87728	5.40457	5.35087	5.5133	6.34953	6.42699	6.27154	10.7245	10.62	10.8449	7.93418	8.18001	8.02892	8.83003	9.03535	8.74831
Gpsm3	ENSMUSG00000034786	2.61467	2.83851	3.8185	2.56169	3.12121	3.01169	3.62401	2.61517	2.83857	2	2.80805	2	2.75711	2	3.25639	2	2	2	2	2	2.79289	2.78874	2	2	2	2.31408	2.3188	3.41946	2	2.59301
Gnai1	ENSMUSG00000057614	7.74387	7.48789	7.74321	7.52299	7.60636	7.59266	3.49673	3.21993	4.22609	3.47385	4.17118	4.15656	5.53377	5.46787	4.77266	3.39903	3.64325	3.55499	3.44243	2.32208	3.15115	5.24615	5.38335	5.47519	3.45027	3.55862	3.31252	2.87769	3.24155	2.32676
Slpi	ENSMUSG00000017002	2	2	2	2.30801	2	3.01169	3.74097	3.04508	2.33658	3.71612	3.80851	2.57925	2.2987	2.3167	2	3.39903	2.95893	2.78816	2.98666	3.70096	4.14357	2.97826	2.59455	2.97371	3.31329	3.55862	2.99216	2.63996	2.62836	3.92455
Cr2	ENSMUSG00000026616	3.37496	2	2.59017	3.13093	2.76992	3.18291	4.29406	3.21993	2.33658	2.59253	2	2.57925	2.2987	2.57623	2.63746	2	2	2	2.31661	2.80768	2	2	2.81967	3.14069	2	2.57185	2.99216	3.08173	2.62836	3.60102
Cmpk2	ENSMUSG00000020638	7.0034	7.33664	6.92195	4.46518	4.56955	4.92709	8.8092	8.44089	8.40187	5.19002	5.85948	5.8169	5.64406	4.93127	5.45951	3.26505	4.10552	3.43084	4.30052	4.70108	4.29481	8.84835	8.76639	8.63396	5.44632	5.42339	5.19545	6.03147	5.7013	5.37925
Pakap ENSMUSG00000090053	ENSMUSG00000090053	3.37496	3.21018	4.33441	3.53804	3.26925	3.47429	2	2	2.83857	2	2.5855	2	2.54604	2.57623	3.07805	2.30322	2	2	2.57608	2	2.57373	2.57051	2	2.97371	2	2.31408	3.16122	2	2.34812	2
Tap1	ENSMUSG00000037321	4.71757	3.85891	3.91833	2.56169	3.74442	2.32662	4.95745	4.98416	4.30492	3.33552	4.7018	3.98711	3.72262	3.78858	4.20518	3.11733	2	3.43084	3.68193	3.32238	2.98311	4.71765	4.5472	3.76965	3.89633	2.31408	3.57451	2.35518	3.24155	3.47476
Gm10544	ENSMUSG00000097430	2.61467	3.63314	3.71124	3.27976	4.01998	4.0175	2	2	3.21027	2.81708	3.00081	2.80001	2.54604	2	2	2.95276	3.64325	2.313	2.57608	2.32208	2	2.31327	2	2.56749	2.99281	2	2.57974	2	3.39913	3.01206
Pi15	ENSMUSG00000067780	4.15472	2.60925	4.18206	5.79201	5.24217	5.4474	5.93696	6.08341	5.89978	2.59253	4.17118	3.44851	4.5995	4.37102	4.3693	6.3841	6.62038	6.14714	6.41737	6.19054	6.80012	4.35696	3.82782	4.34951	6.36131	6.89236	6.75305	6.72258	6.84981	6.62295
Cldn6	ENSMUSG00000023906	2	2	2	2	2.55593	2.32662	6.53135	6.01388	5.49155	6.56078	7.14112	6.71137	5.14098	4.30089	4.71279	6.68888	6.86195	6.51135	6.86891	6.49258	6.58213	4.869	4.5472	5.27426	6.21517	6.24777	6.32492	6.17215	6.20679	6.77803
Zdhhc23	ENSMUSG00000036304	2.84544	2	3.00781	2	2.95623	2.32662	2	2	2.6093	3.33552	2.5855	2.57925	2.75711	2.79612	3.41509	2	2.30564	2.313	2	2	2.3152	2.31327	2.81967	2	2	2.31408	2.57974	2	2	2
Krbox5	ENSMUSG00000058246	3.37496	2	3.59537	3.75702	2.76992	4.18807	2	2	2	2	3.46046	2	2.94121	2.79612	2.35366	2	2	2.313	2.31661	2.32208	2.3152	2	2	2	2.58017	2	2	2	2	2
Unc5a	ENSMUSG00000025876	4.15472	4.37955	4.33441	3.65168	4.01998	3.82403	2	2	2.6093	3.01134	3.00081	2.57925	3.25109	3.68225	2.87451	2.30322	2	2.97758	2.98666	3.17035	2	2.97826	2	2.78485	2.31905	2.31408	2	2	2.34812	2
Tm6sf1	ENSMUSG00000038623	3.87027	4.05409	3.1786	3.65168	3.4035	3.7166	2.33375	2.84608	2.33658	2	2	2.3185	2.75711	2.3167	2.35366	2	2	2	2	2	2	2.78874	2.59455	2.97371	2.31905	2.31408	2	2.63996	2.62836	2
Gm29668	ENSMUSG00000099835	2.61467	2.60925	2.59017	3.27976	2.76992	2.59277	3.20254	2.61517	2.33658	2.32647	2.5855	3.89429	2	2.3167	2.63746	3.39903	2.95893	2.97758	2.57608	2.58521	2.3152	2.97826	3.33913	2.31147	2.80119	2.31408	3.31252	3.41946	3.06462	2.59301
Mageh1	ENSMUSG00000047238	7.60906	8.39273	7.83548	8.08486	8.20229	8.12624	4.13217	5.03184	3.85902	3.33552	4.75626	5.15464	5.74652	5.4355	5.69434	3.39903	3.74831	4.48633	4.30052	3.90745	3.677	4.91612	4.88264	4.90809	3.57536	2.98029	4.07546	3.92274	4.09587	2.32676
Dach2	ENSMUSG00000025592	2	2	2.81405	2.30801	2.76992	3.18291	3.02939	3.21993	2.33658	3.18252	2.80805	2.57925	3.10446	4.56304	3.55805	2.55364	2.30564	2.78816	3.56714	2.58521	2.3152	3.87489	3.18586	2.97371	2	3.87788	2.3188	2	2.62836	2
Gm15128	ENSMUSG00000095872	2	2	2	3.53804	2.55593	2	3.02939	2.61517	2	2	2.32225	2	2	2.57623	2.35366	2.30322	3.52993	3.96624	2.98666	4.17051	4.14357	2	2	2.97371	3.57536	2.98029	2.57974	3.08173	3.39913	3.18332
Gm6981	ENSMUSG00000098076	3.76146	3.21018	3.3313	3.13093	4.38711	3.01169	2.60462	3.04508	3.50555	2.81708	3.58604	3.57351	3.38419	2.3167	2.35366	3.83706	4.10552	3.6693	2.79592	3.32238	2.57373	3.43171	2.32769	3.14069	3.69047	2.98029	3.89538	3.26046	3.24155	2.59301
Arsi	ENSMUSG00000036412	2	2.60925	2	3.13093	2.95623	3.18291	2	3.51657	2.33658	3.01134	2.80805	3.31163	2.2987	2.79612	2.35366	2	2	2	2	2	2.57373	2	2	2.56749	2	2	2.80064	2	2	2
Prex2	ENSMUSG00000048960	5.24782	5.15089	4.9204	5.76701	5.8712	5.85455	3.49673	2.84608	2	2.32647	2.5855	2.3185	2.54604	3.15535	3.25639	2.30322	2.30564	2	2.31661	2	2.79289	2.97826	3.01435	3.66391	2.80119	2	2.57974	2	2	2
Zfp951	ENSMUSG00000072774	3.64377	4.3048	3.46937	3.13093	4.01998	3.924	3.35712	2	2.83857	4.18752	3.80851	3.57351	3.72262	3.88761	4.11554	2.95276	2.30564	2.78816	3.44243	3.32238	2.3152	2.57051	3.92789	3.29033	2	2.31408	2.57974	2.35518	2	2.8177
Il33	ENSMUSG00000024810	14.655	14.5576	14.5835	14.2147	14.2061	14.2336	5.54496	5.16609	5.42252	4.82674	5.61619	5.11405	4.65325	4.37102	3.41509	2.55364	3.40695	2.57005	3.97994	4.08804	3.88205	6.14845	5.58074	6.25345	3.57536	3.67307	4.23554	4.89148	4.0007	4.34118
Gm13562	ENSMUSG00000086779	2	2.83851	2	2.30801	2.76992	3.18291	2.83258	2	2.33658	2	2.5855	2	2	2	2.87451	2.76695	2.77222	3.14499	2.79592	3.45991	2	3.14575	2.59455	2	2.31905	2.31408	2	2.35518	3.8988	2
Nuggc	ENSMUSG00000061356	4.23831	3.85891	3.59537	3.13093	3.63948	4.1053	3.62401	2.84608	3.03636	2.59253	3.70156	2.99142	3.10446	2	2.35366	3.39903	3.40695	3.29498	3.78825	2.80768	2.98311	2.78874	3.01435	2.31147	2.31905	3.55862	3.44945	2.87769	2	2
Gm13387	ENSMUSG00000087028	2	2	2	2.30801	2.30458	2	3.62401	3.04508	2	4.18752	3.58604	3.79509	3.61839	3.30618	2.63746	4.50534	4.68419	5.00476	4.37065	4.32253	4.77828	2.57051	3.01435	3.29033	4.07645	2.79047	3.98823	4.12092	3.78916	4.54343
Rnf180	ENSMUSG00000021720	3.64377	3.75044	4.0117	2.77736	3.93384	3.18291	2	2.34013	2	2	2	2.3185	2.2987	2.98689	2.87451	2.30322	2	2	2	2	2	2.31327	2	2	2	2.31408	2	2	2	2
Srgap1	ENSMUSG00000020121	4.06599	5.10757	4.0117	3.85519	2.30458	2.81738	2.33375	2.34013	3.21027	2	2.32225	2	2.2987	2.79612	3.07805	2	2.30564	2	3.15509	2.58521	2	2.31327	2.59455	2	2	2.57185	2.3188	2	3.06462	2
Gm36283	ENSMUSG00000112532	2.61467	2.33655	2	4.26543	2.76992	2.81738	2	2	2.6093	2.59253	3.00081	2.80001	2.54604	3.56745	3.25639	2.30322	2.55771	2	2.79592	2.80768	2.3152	2.31327	2.32769	2	2	3.148	2	2	2	2.59301
Rnf144a	ENSMUSG00000020642	6.71327	6.83729	6.70148	5.71566	5.34587	4.54283	3.02939	2.34013	2.6093	3.82353	4.39362	3.57351	3.72262	3.56745	2.87451	2.55364	2.95893	2	2.31661	2.32208	2.98311	2.97826	2.81967	2.31147	2.31905	2	2.99216	2	3.06462	2.32676
Gm56524	ENSMUSG00000120568	2	2.33655	2	2	2.30458	2	2	2.34013	2.33658	2	2	2	3.72262	2.79612	2	2	2.30564	2	2.31661	2	2	2.31327	2	2.78485	3.31329	2	2.57974	2.35518	2	3.01206
Or2y7	ENSMUSG00000108218	2.61467	3.03628	4.0117	2	2	2.59277	2	2	2	2	2.5855	2.3185	2.54604	2.79612	2.63746	2.30322	2	2	2.57608	3.17035	3.15115	2.57051	3.01435	2	2.31905	2.57185	2.3188	2	2	2.59301
Sod3	ENSMUSG00000072941	2.84544	3.03628	3.00781	2.96495	2	2.59277	2	3.37586	2.83857	2.59253	3.46046	2.99142	3.50604	2.98689	3.07805	4.77553	4.73621	4.66229	4.2268	4.64449	4.36487	2.31327	3.60407	2	4.23655	3.67307	2.99216	3.41946	3.39913	3.01206
Plet1os	ENSMUSG00000101304	3.64377	4.22598	2.32506	2.56169	3.52631	3.82403	3.20254	2.34013	3.36545	2	2.5855	2	2.2987	2	2	2.76695	2.77222	2.57005	2	2	2	2.31327	2.32769	2.56749	2.80119	2.98029	2.80064	2.63996	3.54118	3.01206
Gm48335	ENSMUSG00000110894	3.2191	3.63314	2.59017	2.96495	3.12121	3.47429	2.33375	2.84608	2.83857	2	3.70156	2	2.2987	2	2.35366	2.95276	3.12421	2.78816	3.68193	3.58547	2.3152	2	3.01435	2.31147	2.31905	3.43429	2.57974	3.69294	2.86292	3.47476
Gm54112	ENSMUSG00000121171	3.04433	2	2.32506	3.85519	2.30458	2.81738	2.33375	2.34013	2.6093	2.81708	2.80805	2.3185	2.54604	2	2.87451	2.95276	2.95893	4.28589	3.56714	3.45991	4.14357	3.43171	3.18586	2	3.16193	4.49085	2.3188	2.35518	3.8988	2.59301
Gm16253	ENSMUSG00000087610	3.37496	2.60925	3.46937	2	2.55593	2.59277	2	2	2.33658	3.33552	3.32289	2.80001	2	3.78858	3.07805	2	2.30564	2	2.98666	2.58521	2.79289	2.57051	2.59455	2	2	2.31408	2	2.63996	2.86292	2
Stamos	ENSMUSG00000086657	3.51562	3.36536	4.09939	3.9471	3.12121	3.82403	2.33375	2.34013	2.33658	3.33552	3.32289	3.16039	2	2.57623	2	2.55364	2.77222	3.14499	2.57608	2.58521	2.98311	2	2.32769	3.66391	3.16193	3.29824	3.16122	2	2	2.32676
Gm3734	ENSMUSG00000117780	3.2191	2	3.3313	3.65168	4.45052	4.87808	2	2	2.33658	2	2.32225	2	2	2	2	2.55364	2.55771	2.313	2.31661	2.58521	2.57373	2	2	2	2.31905	2.57185	3.44945	2.35518	2	2
Rpsa-ps4	ENSMUSG00000081076	3.04433	3.03628	3.3313	3.13093	2.76992	2.59277	2.33375	2	2.6093	2.81708	2.5855	2	2	2	2	2.30322	2.55771	2.57005	2	2.58521	2	2.57051	2.32769	2.31147	2.58017	2.31408	2.57974	2.35518	2	2.32676
Peli2	ENSMUSG00000021846	4.53128	4.05409	4.09939	3.85519	4.51126	4.92709	3.02939	3.51657	2	3.33552	2.5855	2.3185	2.75711	2.3167	2.35366	3.6346	3.40695	3.55499	2.98666	3.45991	2.57373	2.31327	3.33913	3.29033	2.99281	2.79047	2.3188	3.08173	3.8988	2.59301
Dapk2	ENSMUSG00000032380	8.6217	8.79893	8.76363	7.58868	6.87981	7.43213	2.33375	3.37586	3.63324	2.81708	3.00081	4.44537	4.22668	3.88761	3.25639	3.11733	2.55771	2.313	3.3059	3.58547	2.79289	3.14575	2.81967	3.14069	2	2.57185	2.80064	2.87769	3.06462	2.32676
Meox2	ENSMUSG00000036144	6.05923	6.29676	6.18464	7.24374	7.4288	7.09942	2.33375	2	2	2	3.17082	2	2.94121	2.98689	2.35366	2	2	2.57005	2	2	2	2.57051	3.01435	2.97371	2.31905	2	2	2	2	2
Itga4	ENSMUSG00000027009	8.09164	8.11501	7.91014	9.25591	9.12846	8.83686	3.35712	2.61517	2.33658	3.92349	3.90807	3.31163	3.61839	3.56745	2.87451	3.39903	2	2.313	2	2.58521	2	3.7762	4.19219	3.14069	2.58017	2	2.3188	2	2	2.59301
Serpinb7	ENSMUSG00000067001	2	2	2	3.41467	2.95623	3.33595	2	2	2.33658	2	2	2	2.2987	2	3.07805	3.11733	3.40695	3.14499	3.56714	2	2	2	2.59455	2.78485	3.79707	2.98029	3.16122	3.26046	2	2.59301
Mpp3	ENSMUSG00000052373	5.47156	5.84794	5.82183	3.27976	2.76992	3.01169	4.21538	3.04508	3.63324	3.33552	2.80805	2.57925	2.54604	2.3167	3.07805	3.73938	3.84624	3.6693	4.62137	4.64449	3.4379	2.57051	2.59455	2.78485	3.31329	3.29824	3.57451	3.41946	4.6911	3.71711
Prr16	ENSMUSG00000073565	3.51562	4.14259	3.59537	5.0666	4.62558	4.82734	2	2.84608	2	2.81708	2.5855	2.80001	2.2987	2.57623	3.25639	2	2	2.313	2	2	2	2.57051	2	2.56749	2.58017	2	2	2	2	2
Cd81	ENSMUSG00000037706	10.982	10.9162	10.9299	11.0448	11.0172	11.0112	2	2	2	2.32647	2.32225	2.99142	3.25109	3.15535	2.35366	2.30322	2.30564	2	2	2	2	2	2.59455	2.56749	2	2	2	2	2	2
Gm49668	ENSMUSG00000116718	3.51562	2.83851	2	2.30801	2.55593	2.59277	2.83258	2.61517	3.50555	2	2.5855	3.79509	2.75711	2	2.87451	3.92854	2.95893	3.43084	3.44243	2.32208	3.4379	3.2958	2.81967	2.78485	3.31329	2.57185	3.31252	3.41946	2	3.18332
Gcnt4	ENSMUSG00000091387	9.00848	9.0484	9.02108	8.963	8.909	9.05102	2.33375	2.34013	2.6093	3.60006	3.70156	4.07432	3.61839	2.3167	4.01996	4.3813	4.73621	4.76871	3.97994	4.46005	3.88205	2	3.47767	2.78485	3.89633	4.21668	2.99216	4.21066	3.67049	3.71711
Gm56624	ENSMUSG00000120961	3.37496	3.21018	3.91833	2.96495	3.12121	2.81738	2	2.34013	2.6093	2	2	2.3185	2.94121	2.57623	2	2	2	2	2	2.32208	2.3152	2	2.32769	2.56749	2	2.31408	2	2.63996	2	3.33639
Kctd12	ENSMUSG00000098557	4.77468	3.63314	3.91833	4.46518	4.01998	3.924	3.62401	4.15585	3.50555	4.10477	3.80851	3.89429	4.93942	4.73247	5.08754	2.55364	3.52993	4.42256	3.97994	3.45991	3.5624	5.84185	4.66789	4.81235	3.45027	3.55862	3.57451	4.52242	3.24155	4.10587
Rhd	ENSMUSG00000028825	4.98289	5.27355	4.09939	4.74673	4.25125	3.7166	3.49673	3.97254	3.36545	3.47385	2.32225	2.3185	2	3.15535	2.87451	3.39903	3.74831	3.43084	2.98666	3.8079	3.4379	3.43171	3.33913	2.97371	4.57295	4.49085	4.30937	4.99613	4.09587	4.10587
Ntm	ENSMUSG00000059974	2	2	2	2.77736	2	2	2	2	3.03636	4.26579	4.00121	3.89429	3.72262	3.98028	4.01996	2.76695	2.55771	2.78816	3.3059	3.17035	3.15115	4.21345	3.72028	3.14069	2.99281	2.98029	3.89538	3.81241	4.80816	2.8177
Ephx2	ENSMUSG00000022040	2	2	2	2	2	2	3.49673	2.61517	2.83857	4.41063	3.58604	3.57351	2.75711	3.56745	3.68811	2.30322	3.2725	2	3.3059	2.58521	2.3152	3.67025	3.33913	2.97371	2	3.148	2.3188	2.63996	2.62836	2.32676
Gm22362	ENSMUSG00000065036	2	2.60925	3.00781	3.27976	2.30458	2.32662	3.20254	3.21993	3.03636	3.01134	2.32225	2	3.38419	3.15535	3.80742	2.55364	2	3.29498	2.79592	2	2	2	2.32769	2	2.31905	3.148	3.44945	2.35518	2.62836	2
Snord73a	ENSMUSG00000064984	2	2	2.81405	2.30801	2	2.59277	2.33375	2.84608	2.33658	2	2	2.3185	2	2	2.87451	2.95276	3.40695	2.313	3.97994	3.32238	3.15115	2.78874	2	2	3.16193	2	2.99216	3.56267	2	3.47476
Fbxo2	ENSMUSG00000041556	3.04433	3.9598	3.3313	3.13093	3.52631	3.82403	2.60462	3.21993	2.33658	3.18252	2.5855	3.79509	2	2.57623	2.35366	2.55364	3.12421	3.55499	3.44243	4.52419	3.15115	3.43171	3.18586	2	3.31329	3.148	2.57974	3.92274	3.24155	2
4833419F23Rik	ENSMUSG00000117401	2.61467	3.21018	2	2	3.12121	2.32662	2.33375	3.04508	2	3.01134	2.32225	2.57925	2.94121	2	2	3.92854	2.55771	2.57005	2.31661	3.17035	2.3152	2	2.81967	2	3.16193	2.79047	3.16122	2.63996	2.62836	2
5830454E08Rik	ENSMUSG00000052658	2	3.21018	2.81405	3.27976	2.30458	2.81738	2.83258	2.34013	3.03636	2.59253	3.46046	2	2	2.57623	2.63746	2.95276	3.84624	2.78816	3.88728	3.58547	3.5624	3.43171	3.60407	2.56749	2.99281	2.98029	2.57974	2.35518	2.34812	3.33639
Fam221a	ENSMUSG00000047115	5.57164	6.11182	5.33596	5.02502	5.00931	5.19064	2.33375	2	2	2	2	2	2.54604	2.3167	2.35366	2	2	2	2	2.32208	2	2.57051	2	2	2	2	2	2	2	2.32676
Ncf2	ENSMUSG00000026480	2	2	3.1786	2.30801	2	2	2	2.34013	2	2	2.32225	3.89429	2	2	2	2.76695	2.30564	2.313	2	2	2	2	2.59455	2	2.58017	2.98029	2	2.35518	2.62836	2.59301
Mfsd4b3-ps	ENSMUSG00000071335	3.76146	3.85891	3.1786	4.33513	2.95623	4.18807	2.60462	2.34013	2.83857	3.01134	2.5855	2.80001	2.94121	2.3167	2.63746	2.30322	2	2	2	2	2	2.97826	2.32769	2.97371	2.31905	2.57185	2.80064	3.26046	2	2
Sdr39u1	ENSMUSG00000022223	4.71757	4.869	5.14309	6.30756	6.46958	6.66622	4.8046	5.32763	4.76144	5.74882	5.9557	5.84197	5.58997	5.14653	5.84138	3.83706	3.93794	3.87389	4.56265	4.39293	4.36487	5.35274	5.5179	5.85743	4.38065	4.36026	4.51059	3.92274	4.42397	4.87871
Gm14322	ENSMUSG00000078864	5.4366	4.45061	5.26187	3.13093	5.13043	3.18291	2	3.51657	2	3.33552	2	2	2	2	2	2.76695	2	2.97758	2.57608	3.58547	2.98311	2	2	2	2.80119	3.43429	3.31252	4.02523	2.34812	3.18332
Pax6	ENSMUSG00000027168	2.33982	2	2.81405	2.77736	3.12121	2.32662	4.63361	4.93485	4.37967	5.51245	5.67391	5.86661	5.86514	5.40239	5.81315	4.50534	3.74831	3.87389	4.067	4.52419	4.49555	5.31808	5.75435	5.67893	5.11651	4.55196	4.68716	4.12092	4.26923	4.72079
Hykk	ENSMUSG00000035878	3.87027	4.14259	3.3313	3.9471	3.84224	4.26634	2.33375	2	2	2	2	2.3185	2.2987	2.57623	2.35366	2	2	2	2	2	2	2	2	2.56749	2	2	2	2	2	2.59301
Gm56555	ENSMUSG00000121137	3.04433	2.83851	2.59017	2.30801	2.30458	3.18291	2	2	2	2.81708	2.32225	2.99142	2	2	2	2.30322	2.30564	2.78816	2.31661	2	2.3152	2.31327	2	2.78485	3.16193	2	2.3188	2.35518	2	2
Gm43820	ENSMUSG00000106062	3.97145	2.33655	3.1786	2	3.26925	2.32662	2	2	2	2.32647	2	2.3185	2	2	2.35366	2.55364	2.77222	2.57005	2	2.32208	2	2.31327	2	2	2.31905	2	2	2	2.34812	2.32676
Gsdmc4	ENSMUSG00000055748	2	2.60925	2.59017	2	2.76992	2.81738	2	2.61517	2	2.32647	2.32225	2	2	2.57623	3.07805	2.76695	3.74831	3.55499	2.31661	2.58521	2.79289	2	2.32769	2.97371	2.58017	2.79047	2.3188	2	2	2
Gm14154	ENSMUSG00000087004	2.61467	3.03628	3.00781	3.13093	2.30458	2.32662	2	2	2.6093	4.18752	3.17082	2.3185	2.75711	2.79612	2	3.39903	3.52993	3.29498	2.79592	3.70096	3.15115	2.57051	3.01435	3.42589	2	2.57185	2.99216	4.29514	3.39913	2.32676
Usp18	ENSMUSG00000030107	5.98857	6.13358	6.47431	2.56169	2.30458	2	7.0788	7.07477	7.40099	2	2.32225	3.31163	3.25109	2.79612	2.87451	2	2.55771	2.313	3.15509	2.58521	2.3152	7.37508	6.87307	6.87945	3.69047	3.29824	3.16122	3.26046	2.86292	2.32676
P2rx5	ENSMUSG00000005950	4.59609	5.42239	5.33596	5.68929	5.50368	5.60632	4.04386	3.87134	4.0542	4.18752	4.17118	4.98496	4.5995	4.97697	5.13393	3.6346	3.2725	3.29498	2.31661	3.17035	4.22117	4.21345	3.33913	3.29033	3.16193	4.0572	3.16122	3.08173	3.24155	2.8177
Kank4os	ENSMUSG00000085843	5.47156	5.5573	5.18378	4.58447	3.4035	3.7166	4.04386	3.64476	2.33658	2.32647	3.58604	2	2.75711	2	3.25639	3.73938	3.64325	3.14499	3.78825	3.58547	4.06155	2.31327	2.32769	2.97371	4.07645	3.148	2.99216	4.37494	4.0007	3.47476
Pcdhb6	ENSMUSG00000051678	2.33982	2.33655	2.59017	3.75702	2.30458	2.81738	2	2	2	3.33552	3.17082	2.3185	2.2987	2	2	2.95276	2.30564	2.78816	2.98666	2	2.79289	2	2.59455	3.42589	2.31905	2.57185	2.3188	2.35518	2.34812	2
Isl2	ENSMUSG00000032318	2	2.33655	2.32506	2	2	2	3.62401	4.15585	4.81629	3.33552	3.46046	2.57925	2.2987	3.15535	3.25639	4.31503	3.93794	3.87389	4.067	4.17051	4.61537	3.2958	2.32769	2.56749	5.11651	4.13914	3.68958	4.45056	5.24184	4.26692
Lpar4	ENSMUSG00000049929	6.31163	6.46066	6.52269	7.11094	7.4288	7.15191	3.35712	3.04508	3.36545	5.37795	4.52489	5.02928	4.36195	4.37102	4.93867	2.55364	3.52993	3.55499	3.3059	4.17051	4.14357	4.66346	5.06953	3.54981	3.9892	3.87788	3.79615	3.26046	3.06462	3.01206
Tmem25	ENSMUSG00000002032	4.15472	2.60925	3.00781	2.30801	3.84224	3.47429	2	2	2.6093	2	2.5855	2.3185	2.54604	2	2	3.39903	2.30564	2.78816	2.31661	3.70096	2.3152	2.57051	2	2.31147	2.58017	2	2.3188	2.87769	2.34812	2.8177
Sgk2	ENSMUSG00000017868	3.51562	3.9598	4.09939	4.58447	3.93384	3.924	4.36866	4.06711	3.63324	5.99845	5.55606	5.4438	4.2959	4.37102	4.11554	6.11873	6.16908	5.54359	5.4991	6.10924	5.89901	3.43171	4.19219	4.04706	4.68824	4.13914	4.68716	4.21066	4.49553	3.92455
Gm24036	ENSMUSG00000064802	2.84544	2.60925	2	2.30801	2.95623	2	2.83258	3.37586	2	2.81708	2	2.80001	3.50604	3.44272	2	2.76695	2	2	2.31661	3.17035	2.57373	2	3.18586	2	3.45027	2.57185	2	2.35518	2.34812	2.32676
Fgf15	ENSMUSG00000031073	2	2	2	2	2	2.32662	4.50721	3.76249	2.83857	2.81708	2	2.3185	3.10446	2.98689	3.25639	4.61956	4.18253	4.66229	3.44243	3.32238	3.88205	2	2.59455	2	4.07645	3.43429	2.99216	3.81241	2.34812	3.33639
Gm13284	ENSMUSG00000082789	2	2	2.81405	2.96495	2	2	2.60462	2.84608	2.6093	2	2.80805	2.80001	2	3.56745	3.9176	2.76695	2	2	3.3059	2.58521	2.79289	3.14575	2.81967	2.31147	2.80119	2	2	2.63996	2.34812	2.59301
Asb4	ENSMUSG00000042607	4.23831	3.36536	4.18206	4.52606	4.45052	4.82734	4.04386	5.43792	5.01695	4.47794	3.90807	4.3784	4.15398	3.78858	3.80742	5.61197	5.24713	5.7395	4.62137	5.00066	5.13976	3.2958	2.59455	3.86817	5.23503	4.49085	4.89328	5.31217	5.01712	5.15058
[truncated: 15,361 more rows]
